# Supplementary material for: Effects of simulated space environmental conditions on cleanroom microbes
Source: Front Microbiol. 2025 Aug 19;16:1600106. doi: 10.3389/fmicb.2025.1600106 (PMC12404038; doi:10.3389/fmicb.2025.1600106)
Supplement: Supplementary file 1 [file Data_Sheet_1.zip]

Archive with 8 entries (7 files):
- Supplementary Material/
- Supplementary Material/Supplemental Methods.pdf
- Supplementary Material/Supplementary Table 1.pdf
- Supplementary Material/Supplementary Table 2.pdf
- Supplementary Material/Supplementary Table 3.pdf
- Supplementary Material/Supplementary Table 4.xlsx
- Supplementary Material/Supplementary Table 5.xls
- Supplementary Material/Supplementary Table 6.xlsx
