# Supplementary material for: Effects of simulated space environmental conditions on cleanroom microbes
Source: Front Microbiol. 2025 Aug 19;16:1600106. doi: 10.3389/fmicb.2025.1600106 (PMC12404038; doi:10.3389/fmicb.2025.1600106)
Supplement: Supplementary file 1 [file Data_Sheet_1.zip › Supplementary Material/Supplementary Table 4.xlsx]

## Sheet: Sheet1
Supplementary Table 4. Comparison of RAST annotations for 11 radioresistant strains and 3 possible radiosensitive strains with cleanroom strains
Category	Subcategory	Subsystem	Role	Escherichia coli O157	Escherichia coli str. K-12 substr. MG1655	Arthrobacter sp. PAMC 25486	Arthrobacter koreensis PPS68	Erwinia sp. PPS120	Mycetocola sp. PPS117	Paenarthrobacter sp. PPS72	Deinococcus radiodurans R1	Deinococcus radiomollis DRML_24019	Geodermatophilus dictyosporus G5 = DSM-43160	Geodermatophilus obscurus G-20 = DSM-43160	Kineococcus radiotolerans SRS30216 = ATCC BAA-149	Kocuria rhizophila PT10	Kocuria rosea DSM 20447	Promicromonospora panici PT-9	Rubrobacter radiotolerans DSM 5868	Rubrobacter radiotolerans RSPS-4	Rubrobacter xylanophilus DSM 9941
Amino Acids and Derivatives	Alanine, serine, and glycine	Alanine biosynthesis	Alanine racemase (EC 5.1.1.1)	1	1	1	1	1	1	1	1	1	1	1	1	1	1	1	1	1	1
Amino Acids and Derivatives	Alanine, serine, and glycine	Alanine biosynthesis	Branched-chain amino acid aminotransferase (EC 2.6.1.42)	1	1	1	1	1	1	1	1	1	1	1	1	1	1	1	1	1	1
Amino Acids and Derivatives	Alanine, serine, and glycine	Alanine biosynthesis	Chaperone protein HscA	1	1	0	0	0	0	0	0	0	0	0	0	0	0	0	0	0	0
Amino Acids and Derivatives	Alanine, serine, and glycine	Alanine biosynthesis	Cysteine desulfurase (EC 2.8.1.7)	0	0	1	1	0	1	1	1	1	1	1	1	1	1	1	1	1	1
Amino Acids and Derivatives	Alanine, serine, and glycine	Alanine biosynthesis	Ferredoxin, 2Fe-2S	1	1	1	1	0	1	1	1	1	1	1	1	1	1	1	1	1	1
Amino Acids and Derivatives	Alanine, serine, and glycine	Alanine biosynthesis	Iron-sulfur cluster assembly scaffold protein IscU	1	1	0	0	0	0	0	0	0	0	0	0	0	0	0	0	0	0
Amino Acids and Derivatives	Alanine, serine, and glycine	Alanine biosynthesis	Iron-sulfur cluster regulator IscR	1	1	0	0	1	0	0	0	0	0	0	0	0	0	0	1	1	1
Amino Acids and Derivatives	Alanine, serine, and glycine	Alanine biosynthesis	Valine--pyruvate aminotransferase (EC 2.6.1.66)	1	1	1	0	1	0	0	1	0	0	0	1	0	1	1	0	0	0
Amino Acids and Derivatives	Alanine, serine, and glycine	Glycine Biosynthesis	2-amino-3-ketobutyrate coenzyme A ligase (EC 2.3.1.29)	1	1	1	0	1	0	1	1	1	0	0	0	0	0	0	0	0	0
Amino Acids and Derivatives	Alanine, serine, and glycine	Glycine Biosynthesis	L-threonine 3-dehydrogenase (EC 1.1.1.103)	1	1	1	0	0	0	1	1	1	0	1	0	0	0	0	0	0	0
Amino Acids and Derivatives	Alanine, serine, and glycine	Glycine Biosynthesis	Serine hydroxymethyltransferase (EC 2.1.2.1)	1	1	1	1	1	1	1	1	1	1	1	1	1	1	1	1	1	1
Amino Acids and Derivatives	Alanine, serine, and glycine	Glycine and Serine Utilization	2-amino-3-ketobutyrate coenzyme A ligase (EC 2.3.1.29)	1	1	1	0	1	0	1	1	1	0	0	0	0	0	0	0	0	0
Amino Acids and Derivatives	Alanine, serine, and glycine	Glycine and Serine Utilization	Aminomethyltransferase (glycine cleavage system T protein) (EC 2.1.2.10)	1	1	1	1	1	1	1	1	1	1	1	1	1	1	1	1	1	1
Amino Acids and Derivatives	Alanine, serine, and glycine	Glycine and Serine Utilization	Cystathionine beta-synthase (EC 4.2.1.22)	0	0	1	1	0	1	1	1	0	1	1	1	0	0	1	0	0	0
Amino Acids and Derivatives	Alanine, serine, and glycine	Glycine and Serine Utilization	Cystathionine gamma-lyase (EC 4.4.1.1)	0	0	1	1	0	1	1	1	0	1	1	1	1	1	1	0	0	0
Amino Acids and Derivatives	Alanine, serine, and glycine	Glycine and Serine Utilization	D-3-phosphoglycerate dehydrogenase (EC 1.1.1.95)	1	1	1	1	1	1	1	1	1	1	1	1	1	1	1	1	1	1
Amino Acids and Derivatives	Alanine, serine, and glycine	Glycine and Serine Utilization	D-serine dehydratase transcriptional activator	0	1	0	0	0	0	0	0	0	0	0	0	0	0	0	0	0	0
Amino Acids and Derivatives	Alanine, serine, and glycine	Glycine and Serine Utilization	D-serine permease DsdX	1	1	0	0	0	0	0	0	0	0	0	0	0	0	0	0	0	0
Amino Acids and Derivatives	Alanine, serine, and glycine	Glycine and Serine Utilization	D-serine/D-alanine/glycine transporter	1	1	1	1	1	0	1	1	0	0	0	0	1	0	0	0	0	0
Amino Acids and Derivatives	Alanine, serine, and glycine	Glycine and Serine Utilization	Glycerate kinase (EC 2.7.1.31)	1	1	1	1	1	1	1	1	0	1	1	1	1	1	0	1	1	0
Amino Acids and Derivatives	Alanine, serine, and glycine	Glycine and Serine Utilization	Glycine cleavage system H protein	1	1	1	1	1	1	1	1	1	1	1	1	1	1	1	1	1	1
Amino Acids and Derivatives	Alanine, serine, and glycine	Glycine and Serine Utilization	Glycine dehydrogenase [decarboxylating] (glycine cleavage system P protein) (EC 1.4.4.2)	1	1	1	1	1	1	1	1	1	1	1	1	1	1	1	0	0	0
Amino Acids and Derivatives	Alanine, serine, and glycine	Glycine and Serine Utilization	Glycine dehydrogenase [decarboxylating] (glycine cleavage system P1 protein) (EC 1.4.4.2)	0	0	1	0	0	0	0	1	0	0	0	0	0	0	0	1	1	1
Amino Acids and Derivatives	Alanine, serine, and glycine	Glycine and Serine Utilization	Glycine dehydrogenase [decarboxylating] (glycine cleavage system P2 protein) (EC 1.4.4.2)	0	0	1	0	0	0	0	1	0	0	0	0	0	0	0	1	1	1
Amino Acids and Derivatives	Alanine, serine, and glycine	Glycine and Serine Utilization	L-serine dehydratase, (PLP)-dependent (EC 4.3.1.17)	1	1	1	1	0	1	1	1	0	1	1	0	1	0	1	0	0	0
Amino Acids and Derivatives	Alanine, serine, and glycine	Glycine and Serine Utilization	L-serine dehydratase, alpha subunit (EC 4.3.1.17)	1	1	1	1	1	1	1	1	1	1	1	1	1	1	0	0	0	0
Amino Acids and Derivatives	Alanine, serine, and glycine	Glycine and Serine Utilization	L-serine dehydratase, beta subunit (EC 4.3.1.17)	1	1	1	1	1	1	1	1	1	1	1	1	1	1	0	0	0	0
Amino Acids and Derivatives	Alanine, serine, and glycine	Glycine and Serine Utilization	Monoamine oxidase (1.4.3.4)	0	1	0	0	0	1	1	0	0	1	1	0	1	0	1	1	1	0
Amino Acids and Derivatives	Alanine, serine, and glycine	Glycine and Serine Utilization	Phosphoserine aminotransferase (EC 2.6.1.52)	1	1	1	1	1	1	1	1	0	1	1	1	1	1	1	0	0	0
Amino Acids and Derivatives	Alanine, serine, and glycine	Glycine and Serine Utilization	Phosphoserine phosphatase (EC 3.1.3.3)	1	1	1	1	1	1	1	1	0	1	1	1	1	1	1	1	1	1
Amino Acids and Derivatives	Alanine, serine, and glycine	Glycine and Serine Utilization	Serine hydroxymethyltransferase (EC 2.1.2.1)	1	1	1	1	1	1	1	1	1	1	1	1	1	1	1	1	1	1
Amino Acids and Derivatives	Alanine, serine, and glycine	Glycine and Serine Utilization	Serine transporter	1	1	0	0	1	0	0	0	0	0	0	0	0	1	0	0	0	0
Amino Acids and Derivatives	Alanine, serine, and glycine	Glycine and Serine Utilization	Seryl-tRNA synthetase (EC 6.1.1.11)	1	1	1	1	1	1	1	1	1	1	1	1	1	1	1	1	1	1
Amino Acids and Derivatives	Alanine, serine, and glycine	Glycine and Serine Utilization	Threonine dehydratase, catabolic (EC 4.3.1.19)	1	1	1	1	0	1	1	1	0	1	1	0	1	0	1	0	0	0
Amino Acids and Derivatives	Alanine, serine, and glycine	Glycine cleavage system	Aminomethyltransferase (glycine cleavage system T protein) (EC 2.1.2.10)	1	1	1	1	1	1	1	1	1	1	1	1	1	1	1	1	1	1
Amino Acids and Derivatives	Alanine, serine, and glycine	Glycine cleavage system	Dihydrolipoamide dehydrogenase (EC 1.8.1.4)	1	1	0	1	1	0	0	0	1	0	0	0	0	0	1	1	1	1
Amino Acids and Derivatives	Alanine, serine, and glycine	Glycine cleavage system	Glycine cleavage system H protein	1	1	1	1	1	1	1	1	1	1	1	1	1	1	1	1	1	1
Amino Acids and Derivatives	Alanine, serine, and glycine	Glycine cleavage system	Glycine cleavage system transcriptional activator GcvA	1	1	0	0	1	0	0	0	0	0	0	0	0	0	0	0	0	0
Amino Acids and Derivatives	Alanine, serine, and glycine	Glycine cleavage system	Glycine cleavage system transcriptional antiactivator GcvR	1	1	0	0	1	0	0	0	0	0	0	0	0	0	0	0	0	0
Amino Acids and Derivatives	Alanine, serine, and glycine	Glycine cleavage system	Glycine dehydrogenase [decarboxylating] (glycine cleavage system P protein) (EC 1.4.4.2)	1	1	1	1	1	1	1	1	1	1	1	1	1	1	1	0	0	0
Amino Acids and Derivatives	Alanine, serine, and glycine	Glycine cleavage system	Glycine dehydrogenase [decarboxylating] (glycine cleavage system P1 protein) (EC 1.4.4.2)	0	0	1	0	0	0	0	1	0	0	0	0	0	0	0	1	1	1
Amino Acids and Derivatives	Alanine, serine, and glycine	Glycine cleavage system	Glycine dehydrogenase [decarboxylating] (glycine cleavage system P2 protein) (EC 1.4.4.2)	0	0	1	0	0	0	0	1	0	0	0	0	0	0	0	1	1	1
Amino Acids and Derivatives	Alanine, serine, and glycine	Glycine cleavage system	Sodium/glycine symporter GlyP	0	0	0	0	0	0	0	0	0	0	0	0	0	1	0	1	1	0
Amino Acids and Derivatives	Alanine, serine, and glycine	Serine Biosynthesis	D-3-phosphoglycerate dehydrogenase (EC 1.1.1.95)	1	1	1	1	1	1	1	1	1	1	1	1	1	1	1	1	1	1
Amino Acids and Derivatives	Alanine, serine, and glycine	Serine Biosynthesis	Phosphoserine aminotransferase (EC 2.6.1.52)	1	1	1	1	1	1	1	1	0	1	1	1	1	1	1	0	0	0
Amino Acids and Derivatives	Alanine, serine, and glycine	Serine Biosynthesis	Phosphoserine phosphatase (EC 3.1.3.3)	1	1	1	1	1	1	1	1	0	1	1	1	1	1	1	1	1	1
Amino Acids and Derivatives	Alanine, serine, and glycine	Serine Biosynthesis	Serine hydroxymethyltransferase (EC 2.1.2.1)	1	1	1	1	1	1	1	1	1	1	1	1	1	1	1	1	1	1
Amino Acids and Derivatives	Amino Acids and Derivatives - no subcategory	Creatine and Creatinine Degradation	Creatinase (EC 3.5.3.3)	0	0	1	0	0	0	1	1	0	0	0	0	0	1	0	0	0	1
Amino Acids and Derivatives	Amino Acids and Derivatives - no subcategory	Creatine and Creatinine Degradation	Creatinine amidohydrolase (EC 3.5.2.10)	0	0	0	0	0	0	0	0	1	0	0	0	0	1	1	0	0	1
Amino Acids and Derivatives	Amino Acids and Derivatives - no subcategory	Creatine and Creatinine Degradation	Cytosine deaminase (EC 3.5.4.1)	1	1	1	1	1	0	1	1	1	0	1	1	0	0	1	0	0	1
Amino Acids and Derivatives	Amino Acids and Derivatives - no subcategory	Creatine and Creatinine Degradation	Cytosine permease	1	1	0	0	1	0	1	0	0	0	1	0	0	0	0	0	0	0
Amino Acids and Derivatives	Amino Acids and Derivatives - no subcategory	Creatine and Creatinine Degradation	N-carbamoylsarcosine amidase (EC 3.5.1.59)	0	0	0	1	0	0	0	0	1	0	0	0	0	0	0	1	1	1
Amino Acids and Derivatives	Amino Acids and Derivatives - no subcategory	Creatine and Creatinine Degradation	N-methylhydantoinase A (EC 3.5.2.14)	0	0	0	1	1	0	1	0	0	1	1	0	0	0	0	1	1	1
Amino Acids and Derivatives	Amino Acids and Derivatives - no subcategory	Creatine and Creatinine Degradation	N-methylhydantoinase B (EC 3.5.2.14)	0	0	0	1	0	0	1	0	0	1	1	0	0	0	0	1	1	1
Amino Acids and Derivatives	Arginine; urea cycle, polyamines	Arginine Deiminase Pathway	Arginine deiminase (EC 3.5.3.6)	0	0	0	1	1	0	0	0	0	1	1	0	0	0	1	0	0	0
Amino Acids and Derivatives	Arginine; urea cycle, polyamines	Arginine Deiminase Pathway	Arginine pathway regulatory protein ArgR, repressor of arg regulon	1	1	1	1	1	0	1	1	1	1	1	1	1	1	1	1	1	1
Amino Acids and Derivatives	Arginine; urea cycle, polyamines	Arginine Deiminase Pathway	Arginine/ornithine antiporter ArcD	1	1	0	0	1	0	0	0	0	0	0	0	0	1	1	0	0	0
Amino Acids and Derivatives	Arginine; urea cycle, polyamines	Arginine Deiminase Pathway	Carbamate kinase (EC 2.7.2.2)	1	1	0	0	0	0	0	0	0	1	1	0	0	0	0	0	0	0
Amino Acids and Derivatives	Arginine; urea cycle, polyamines	Arginine Deiminase Pathway	Ornithine carbamoyltransferase (EC 2.1.3.3)	1	1	1	1	1	0	1	1	1	1	1	1	1	1	1	1	1	1
Amino Acids and Derivatives	Arginine; urea cycle, polyamines	Arginine and Ornithine Degradation	Agmatinase (EC 3.5.3.11)	1	1	0	0	1	0	0	0	0	0	0	0	0	0	0	0	0	0
Amino Acids and Derivatives	Arginine; urea cycle, polyamines	Arginine and Ornithine Degradation	Agmatine deiminase (EC 3.5.3.12)	0	0	0	1	0	0	1	0	1	0	0	0	0	0	0	0	0	0
Amino Acids and Derivatives	Arginine; urea cycle, polyamines	Arginine and Ornithine Degradation	Arginase (EC 3.5.3.1)	0	0	0	0	0	0	0	0	1	0	0	0	0	0	1	1	1	1
Amino Acids and Derivatives	Arginine; urea cycle, polyamines	Arginine and Ornithine Degradation	Arginine ABC transporter, ATP-binding protein ArtP	1	1	0	0	1	0	0	0	0	0	0	0	0	0	0	0	0	0
Amino Acids and Derivatives	Arginine; urea cycle, polyamines	Arginine and Ornithine Degradation	Arginine ABC transporter, permease protein ArtM	1	1	0	0	1	0	0	0	0	0	0	0	0	0	0	0	0	0
Amino Acids and Derivatives	Arginine; urea cycle, polyamines	Arginine and Ornithine Degradation	Arginine ABC transporter, permease protein ArtQ	1	1	0	0	1	0	0	0	0	0	0	0	0	0	0	0	0	0
Amino Acids and Derivatives	Arginine; urea cycle, polyamines	Arginine and Ornithine Degradation	Arginine N-succinyltransferase (EC 2.3.1.109)	1	1	0	0	1	0	0	0	0	0	0	0	0	0	0	0	0	0
Amino Acids and Derivatives	Arginine; urea cycle, polyamines	Arginine and Ornithine Degradation	Arginine decarboxylase (EC 4.1.1.19)	0	0	0	0	0	0	1	0	0	0	0	1	0	0	0	0	0	0
Amino Acids and Derivatives	Arginine; urea cycle, polyamines	Arginine and Ornithine Degradation	Arginine decarboxylase, catabolic (EC 4.1.1.19)	1	1	0	0	0	0	0	0	0	0	0	0	0	0	0	0	0	0
Amino Acids and Derivatives	Arginine; urea cycle, polyamines	Arginine and Ornithine Degradation	Arginine deiminase (EC 3.5.3.6)	0	0	0	1	1	0	0	0	0	1	1	0	0	0	1	0	0	0
Amino Acids and Derivatives	Arginine; urea cycle, polyamines	Arginine and Ornithine Degradation	Arginine pathway regulatory protein ArgR, repressor of arg regulon	1	1	1	1	1	0	1	1	1	1	1	1	1	1	1	1	1	1
Amino Acids and Derivatives	Arginine; urea cycle, polyamines	Arginine and Ornithine Degradation	Arginine/agmatine antiporter	1	1	0	0	0	0	0	0	0	0	0	0	0	0	0	0	0	0
Amino Acids and Derivatives	Arginine; urea cycle, polyamines	Arginine and Ornithine Degradation	Arginine/ornithine antiporter ArcD	1	1	0	0	1	0	0	0	0	0	0	0	0	1	1	0	0	0
Amino Acids and Derivatives	Arginine; urea cycle, polyamines	Arginine and Ornithine Degradation	Biosynthetic arginine decarboxylase (EC 4.1.1.19)	1	1	0	0	1	0	0	0	1	0	0	0	0	0	0	0	0	0
Amino Acids and Derivatives	Arginine; urea cycle, polyamines	Arginine and Ornithine Degradation	Carbamate kinase (EC 2.7.2.2)	1	1	0	0	0	0	0	0	0	1	1	0	0	0	0	0	0	0
Amino Acids and Derivatives	Arginine; urea cycle, polyamines	Arginine and Ornithine Degradation	Delta-1-pyrroline-5-carboxylate dehydrogenase (EC 1.2.1.88)	1	1	1	1	1	0	1	1	1	1	1	1	1	1	0	1	1	1
Amino Acids and Derivatives	Arginine; urea cycle, polyamines	Arginine and Ornithine Degradation	Histidine ABC transporter, ATP-binding protein HisP (TC 3.A.1.3.1)	1	1	0	0	1	0	0	0	0	0	0	0	0	0	0	0	0	0
Amino Acids and Derivatives	Arginine; urea cycle, polyamines	Arginine and Ornithine Degradation	Histidine ABC transporter, permease protein HisM (TC 3.A.1.3.1)	1	1	0	0	1	0	0	0	0	0	0	0	0	0	0	0	0	0
Amino Acids and Derivatives	Arginine; urea cycle, polyamines	Arginine and Ornithine Degradation	Histidine ABC transporter, permease protein HisQ (TC 3.A.1.3.1)	1	1	0	0	1	0	0	0	0	0	0	0	0	0	0	0	0	0
Amino Acids and Derivatives	Arginine; urea cycle, polyamines	Arginine and Ornithine Degradation	NADP-specific glutamate dehydrogenase (EC 1.4.1.4)	1	1	1	1	1	0	1	1	1	1	1	0	1	1	0	0	0	0
Amino Acids and Derivatives	Arginine; urea cycle, polyamines	Arginine and Ornithine Degradation	Ornithine aminotransferase (EC 2.6.1.13)	0	0	0	0	0	0	0	0	0	0	1	0	0	1	1	0	0	0
Amino Acids and Derivatives	Arginine; urea cycle, polyamines	Arginine and Ornithine Degradation	Ornithine carbamoyltransferase (EC 2.1.3.3)	1	1	1	1	1	0	1	1	1	1	1	1	1	1	1	1	1	1
Amino Acids and Derivatives	Arginine; urea cycle, polyamines	Arginine and Ornithine Degradation	Ornithine cyclodeaminase (EC 4.3.1.12)	0	0	0	0	0	0	0	0	0	1	1	0	1	0	1	1	1	1
Amino Acids and Derivatives	Arginine; urea cycle, polyamines	Arginine and Ornithine Degradation	Ornithine decarboxylase (EC 4.1.1.17)	1	1	0	0	1	0	1	0	0	0	0	1	0	0	0	0	0	0
Amino Acids and Derivatives	Arginine; urea cycle, polyamines	Arginine and Ornithine Degradation	Putrescine aminotransferase (EC 2.6.1.82)	1	1	0	0	0	0	0	0	0	0	0	0	0	0	0	0	0	0
Amino Acids and Derivatives	Arginine; urea cycle, polyamines	Arginine and Ornithine Degradation	Succinylarginine dihydrolase (EC 3.5.3.23)	1	1	0	0	1	0	0	0	0	0	0	0	0	0	0	0	0	0
Amino Acids and Derivatives	Arginine; urea cycle, polyamines	Arginine and Ornithine Degradation	Succinylglutamate desuccinylase (EC 3.5.1.96)	1	1	0	0	1	0	0	0	0	0	0	0	0	0	0	0	0	0
Amino Acids and Derivatives	Arginine; urea cycle, polyamines	Arginine and Ornithine Degradation	Succinylglutamic semialdehyde dehydrogenase (EC 1.2.1.71)	1	1	0	0	1	0	0	0	0	0	0	0	0	0	0	0	0	0
Amino Acids and Derivatives	Arginine; urea cycle, polyamines	Arginine and Ornithine Degradation	Succinylornithine transaminase (EC 2.6.1.81)	1	1	0	0	1	0	0	0	0	0	0	0	0	0	0	0	0	0
Amino Acids and Derivatives	Arginine; urea cycle, polyamines	Arginine and Ornithine Degradation	Transcriptional regulator of catabolic arginine decarboxylase (adiA)	1	1	0	0	0	0	0	0	0	0	0	0	0	0	0	0	0	0
Amino Acids and Derivatives	Arginine; urea cycle, polyamines	Cyanophycin Metabolism	Asparagine synthetase [glutamine-hydrolyzing] (EC 6.3.5.4)	0	0	0	0	0	0	0	0	0	1	1	1	0	0	0	0	0	0
Amino Acids and Derivatives	Arginine; urea cycle, polyamines	Cyanophycin Metabolism	Cyanophycin synthase (EC 6.3.2.29)(EC 6.3.2.30)	0	0	0	0	0	0	0	0	0	1	1	1	0	0	0	0	0	0
Amino Acids and Derivatives	Arginine; urea cycle, polyamines	Cyanophycin Metabolism	Cyanophycinase 2 (EC 3.4.15.6)	0	0	0	0	0	0	0	0	0	1	0	1	0	0	0	0	0	0
Amino Acids and Derivatives	Arginine; urea cycle, polyamines	Polyamine Metabolism	4-aminobutyraldehyde dehydrogenase (EC 1.2.1.19)	1	1	0	1	0	1	1	0	0	1	1	1	0	0	1	0	0	0
Amino Acids and Derivatives	Arginine; urea cycle, polyamines	Polyamine Metabolism	5'-methylthioadenosine nucleosidase (EC 3.2.2.16)	1	1	0	0	1	0	0	0	1	0	0	0	0	0	1	0	0	0
Amino Acids and Derivatives	Arginine; urea cycle, polyamines	Polyamine Metabolism	Agmatinase (EC 3.5.3.11)	1	1	0	0	1	0	0	0	0	0	0	0	0	0	0	0	0	0
Amino Acids and Derivatives	Arginine; urea cycle, polyamines	Polyamine Metabolism	Agmatine deiminase (EC 3.5.3.12)	0	0	0	1	0	0	1	0	1	0	0	0	0	0	0	0	0	0
Amino Acids and Derivatives	Arginine; urea cycle, polyamines	Polyamine Metabolism	Arginine decarboxylase (EC 4.1.1.19)	0	0	0	0	0	0	1	0	0	0	0	1	0	0	0	0	0	0
Amino Acids and Derivatives	Arginine; urea cycle, polyamines	Polyamine Metabolism	Arginine decarboxylase, catabolic (EC 4.1.1.19)	1	1	0	0	0	0	0	0	0	0	0	0	0	0	0	0	0	0
Amino Acids and Derivatives	Arginine; urea cycle, polyamines	Polyamine Metabolism	Arginine/agmatine antiporter	1	1	0	0	0	0	0	0	0	0	0	0	0	0	0	0	0	0
Amino Acids and Derivatives	Arginine; urea cycle, polyamines	Polyamine Metabolism	Arginine/ornithine antiporter ArcD	1	1	0	0	1	0	0	0	0	0	0	0	0	0	1	0	0	0
Amino Acids and Derivatives	Arginine; urea cycle, polyamines	Polyamine Metabolism	Biosynthetic arginine decarboxylase (EC 4.1.1.19)	1	1	0	0	1	0	0	0	1	0	0	0	0	0	0	0	0	0
Amino Acids and Derivatives	Arginine; urea cycle, polyamines	Polyamine Metabolism	Carbamate kinase (EC 2.7.2.2)	1	1	0	0	0	0	0	0	0	1	1	0	0	0	0	0	0	0
Amino Acids and Derivatives	Arginine; urea cycle, polyamines	Polyamine Metabolism	Ornithine decarboxylase (EC 4.1.1.17)	1	1	0	0	1	0	1	0	0	0	0	1	0	0	0	0	0	0
Amino Acids and Derivatives	Arginine; urea cycle, polyamines	Polyamine Metabolism	Predicted chaperone lipoprotein YacC, potentially involved in protein secretion	1	1	0	0	1	0	0	0	0	0	0	0	0	0	0	0	0	0
Amino Acids and Derivatives	Arginine; urea cycle, polyamines	Polyamine Metabolism	Putrescine ABC transporter putrescine-binding protein PotF (TC 3.A.1.11.2)	1	1	0	1	1	0	0	0	0	0	0	0	0	0	0	0	0	0
Amino Acids and Derivatives	Arginine; urea cycle, polyamines	Polyamine Metabolism	Putrescine transport ATP-binding protein PotG (TC 3.A.1.11.2)	1	1	0	1	1	0	0	0	0	0	0	0	0	0	0	0	0	0
Amino Acids and Derivatives	Arginine; urea cycle, polyamines	Polyamine Metabolism	Putrescine transport system permease protein PotH (TC 3.A.1.11.2)	1	1	0	1	1	0	0	0	0	0	0	0	0	0	0	0	0	0
Amino Acids and Derivatives	Arginine; urea cycle, polyamines	Polyamine Metabolism	Putrescine transport system permease protein PotI (TC 3.A.1.11.2)	1	1	0	1	1	0	0	0	0	0	0	0	0	0	0	0	0	0
Amino Acids and Derivatives	Arginine; urea cycle, polyamines	Polyamine Metabolism	Putrescine/proton symporter, putrescine/ornithine antiporter PotE	1	1	0	0	0	0	0	0	0	0	0	0	0	0	0	0	0	0
Amino Acids and Derivatives	Arginine; urea cycle, polyamines	Polyamine Metabolism	S-adenosylmethionine decarboxylase proenzyme (EC 4.1.1.50), prokaryotic class 1A	1	1	0	0	1	0	0	0	0	0	0	0	0	0	0	0	0	0
Amino Acids and Derivatives	Arginine; urea cycle, polyamines	Polyamine Metabolism	Spermidine N1-acetyltransferase (EC 2.3.1.57)	1	1	0	0	1	0	0	0	0	0	0	0	0	0	0	0	0	0
Amino Acids and Derivatives	Arginine; urea cycle, polyamines	Polyamine Metabolism	Spermidine synthase (EC 2.5.1.16)	1	1	0	1	1	1	0	0	1	1	1	0	0	0	1	0	0	0
Amino Acids and Derivatives	Arginine; urea cycle, polyamines	Polyamine Metabolism	Transcriptional regulator of catabolic arginine decarboxylase (adiA)	1	1	0	0	0	0	0	0	0	0	0	0	0	0	0	0	0	0
Amino Acids and Derivatives	Arginine; urea cycle, polyamines	Putrescine utilization pathways	4-aminobutyraldehyde dehydrogenase (EC 1.2.1.19)	1	1	1	1	0	1	1	1	0	1	1	1	1	1	1	1	1	1
Amino Acids and Derivatives	Arginine; urea cycle, polyamines	Putrescine utilization pathways	Gamma-aminobutyrate:alpha-ketoglutarate aminotransferase (EC 2.6.1.19)	1	1	1	1	1	1	1	1	1	1	1	1	1	1	0	1	1	1
Amino Acids and Derivatives	Arginine; urea cycle, polyamines	Putrescine utilization pathways	Gamma-glutamyl-GABA hydrolase (EC 3.5.1.94)	1	1	0	0	0	0	0	0	0	0	0	0	0	0	0	0	0	0
Amino Acids and Derivatives	Arginine; urea cycle, polyamines	Putrescine utilization pathways	Gamma-glutamyl-aminobutyraldehyde dehydrogenase (EC 1.2.1.-)	1	1	0	0	0	0	0	0	0	0	0	0	0	0	0	0	0	0
Amino Acids and Derivatives	Arginine; urea cycle, polyamines	Putrescine utilization pathways	Gamma-glutamyl-putrescine oxidase (EC1.4.3.-)	1	1	0	0	0	0	0	0	0	0	0	0	0	0	0	0	0	0
Amino Acids and Derivatives	Arginine; urea cycle, polyamines	Putrescine utilization pathways	Gamma-glutamyl-putrescine synthetase (EC 6.3.1.11)	1	1	0	0	0	0	0	0	0	0	0	0	0	0	0	0	0	0
Amino Acids and Derivatives	Arginine; urea cycle, polyamines	Putrescine utilization pathways	Monoamine/putrescine oxidase (EC 1.4.3.10)	0	0	1	1	0	1	1	1	0	0	0	1	1	1	0	0	0	0
Amino Acids and Derivatives	Arginine; urea cycle, polyamines	Putrescine utilization pathways	Putrescine aminotransferase (EC 2.6.1.82)	1	1	0	0	0	0	0	0	0	0	0	0	0	0	0	0	0	0
Amino Acids and Derivatives	Arginine; urea cycle, polyamines	Putrescine utilization pathways	Putrescine importer	1	1	0	0	0	0	0	0	0	0	0	0	0	0	0	0	0	0
Amino Acids and Derivatives	Arginine; urea cycle, polyamines	Putrescine utilization pathways	Putrescine utilization regulator	1	1	0	0	0	0	0	0	0	0	0	0	0	0	0	0	0	0
Amino Acids and Derivatives	Arginine; urea cycle, polyamines	Urea carboxylase and Allophanate hydrolase cluster	Allophanate hydrolase (EC 3.5.1.54)	0	0	0	0	0	0	0	0	0	0	0	1	0	0	1	0	0	0
Amino Acids and Derivatives	Arginine; urea cycle, polyamines	Urea carboxylase and Allophanate hydrolase cluster	Allophanate hydrolase 2 subunit 1 (EC 3.5.1.54)	0	0	0	0	0	0	0	0	0	0	0	1	0	0	1	0	0	0
Amino Acids and Derivatives	Arginine; urea cycle, polyamines	Urea carboxylase and Allophanate hydrolase cluster	Allophanate hydrolase 2 subunit 2 (EC 3.5.1.54)	0	0	0	0	0	0	0	0	0	0	0	1	0	0	1	0	0	0
Amino Acids and Derivatives	Arginine; urea cycle, polyamines	Urea carboxylase and Allophanate hydrolase cluster	Lactam utilization protein LamB	0	0	0	0	0	0	0	0	0	0	0	1	0	0	1	0	0	0
Amino Acids and Derivatives	Arginine; urea cycle, polyamines	Urea carboxylase and Allophanate hydrolase cluster	Urea carboxylase (EC 6.3.4.6)	0	0	0	0	0	0	0	0	0	0	0	1	0	0	1	0	0	0
Amino Acids and Derivatives	Arginine; urea cycle, polyamines	Urea carboxylase and Allophanate hydrolase cluster	Urea carboxylase (EC 6.3.4.6) without Allophanate hydrolase 2 domains	0	0	0	0	0	0	0	0	0	0	0	1	0	0	0	0	0	0
Amino Acids and Derivatives	Arginine; urea cycle, polyamines	Urea decomposition	Allophanate hydrolase (EC 3.5.1.54)	0	0	0	0	0	0	0	0	0	0	0	1	0	0	1	0	0	0
Amino Acids and Derivatives	Arginine; urea cycle, polyamines	Urea decomposition	Urea ABC transporter, ATPase protein UrtD	0	0	0	0	0	0	0	0	0	0	0	0	0	1	1	0	0	0
Amino Acids and Derivatives	Arginine; urea cycle, polyamines	Urea decomposition	Urea ABC transporter, ATPase protein UrtE	0	0	0	0	0	0	0	0	0	0	0	0	0	1	1	0	0	0
Amino Acids and Derivatives	Arginine; urea cycle, polyamines	Urea decomposition	Urea ABC transporter, permease protein UrtB	0	0	0	0	0	0	0	0	0	0	0	0	0	1	1	0	0	0
Amino Acids and Derivatives	Arginine; urea cycle, polyamines	Urea decomposition	Urea ABC transporter, permease protein UrtC	0	0	0	0	0	0	0	0	0	0	0	0	0	1	1	0	0	0
Amino Acids and Derivatives	Arginine; urea cycle, polyamines	Urea decomposition	Urea carboxylase (EC 6.3.4.6)	0	0	0	0	0	0	0	0	0	0	0	1	0	0	1	0	0	0
Amino Acids and Derivatives	Arginine; urea cycle, polyamines	Urea decomposition	Urea carboxylase-related amino acid permease	0	0	0	0	0	0	1	0	0	1	0	1	0	0	0	0	0	0
Amino Acids and Derivatives	Arginine; urea cycle, polyamines	Urea decomposition	Urea channel UreI	0	0	0	0	0	0	0	0	0	0	1	0	0	0	0	0	0	0
Amino Acids and Derivatives	Arginine; urea cycle, polyamines	Urea decomposition	Urease accessory protein UreD	1	0	1	0	0	0	1	1	0	1	1	0	1	0	0	0	0	0
Amino Acids and Derivatives	Arginine; urea cycle, polyamines	Urea decomposition	Urease accessory protein UreE	1	0	1	0	0	0	1	1	0	0	0	0	1	1	0	0	0	0
Amino Acids and Derivatives	Arginine; urea cycle, polyamines	Urea decomposition	Urease accessory protein UreF	1	0	1	0	0	0	1	1	0	1	1	0	1	1	1	0	0	0
Amino Acids and Derivatives	Arginine; urea cycle, polyamines	Urea decomposition	Urease accessory protein UreG	1	0	1	0	0	0	1	1	0	1	1	0	1	1	1	0	0	0
Amino Acids and Derivatives	Arginine; urea cycle, polyamines	Urea decomposition	Urease alpha subunit (EC 3.5.1.5)	1	0	1	0	0	0	1	1	0	1	1	1	1	1	1	0	0	0
Amino Acids and Derivatives	Arginine; urea cycle, polyamines	Urea decomposition	Urease beta subunit (EC 3.5.1.5)	1	0	1	0	0	0	1	1	0	1	1	1	1	1	1	0	0	0
Amino Acids and Derivatives	Arginine; urea cycle, polyamines	Urea decomposition	Urease gamma subunit (EC 3.5.1.5)	1	0	1	0	0	0	1	1	0	1	1	1	1	1	1	0	0	0
Amino Acids and Derivatives	Arginine; urea cycle, polyamines	Urease subunits	Urea channel UreI	0	0	0	0	0	0	0	0	0	0	1	0	0	0	0	0	0	0
Amino Acids and Derivatives	Arginine; urea cycle, polyamines	Urease subunits	Urease accessory protein UreD	1	0	1	0	0	0	1	1	0	1	1	0	1	0	0	0	0	0
Amino Acids and Derivatives	Arginine; urea cycle, polyamines	Urease subunits	Urease accessory protein UreE	1	0	1	0	0	0	1	1	0	0	0	0	1	1	0	0	0	0
Amino Acids and Derivatives	Arginine; urea cycle, polyamines	Urease subunits	Urease accessory protein UreF	1	0	1	0	0	0	1	1	0	1	1	0	1	1	1	0	0	0
Amino Acids and Derivatives	Arginine; urea cycle, polyamines	Urease subunits	Urease accessory protein UreG	1	0	1	0	0	0	1	1	0	1	1	0	1	1	1	0	0	0
Amino Acids and Derivatives	Arginine; urea cycle, polyamines	Urease subunits	Urease alpha subunit (EC 3.5.1.5)	1	0	1	0	0	0	1	1	0	1	1	1	1	1	1	0	0	0
Amino Acids and Derivatives	Arginine; urea cycle, polyamines	Urease subunits	Urease beta subunit (EC 3.5.1.5)	1	0	1	0	0	0	1	1	0	1	1	1	1	1	1	0	0	0
Amino Acids and Derivatives	Arginine; urea cycle, polyamines	Urease subunits	Urease gamma subunit (EC 3.5.1.5)	1	0	1	0	0	0	1	1	0	1	1	1	1	1	1	0	0	0
Amino Acids and Derivatives	Aromatic amino acids and derivatives	Aromatic amino acid degradation	2-hydroxyhepta-2,4-diene-1,7-dioate isomerase (EC 5.3.3.-)	0	0	1	0	0	0	1	1	0	0	1	1	0	0	1	0	0	0
Amino Acids and Derivatives	Aromatic amino acids and derivatives	Aromatic amino acid degradation	2-oxo-hepta-3-ene-1,7-dioic acid hydratase (EC 4.2.-.-)	0	0	1	1	0	1	1	1	0	0	0	0	0	0	1	0	0	0
Amino Acids and Derivatives	Aromatic amino acids and derivatives	Aromatic amino acid degradation	4-hydroxyphenylpyruvate dioxygenase (EC 1.13.11.27)	0	0	0	1	0	0	1	0	0	1	1	1	0	0	1	0	0	0
Amino Acids and Derivatives	Aromatic amino acids and derivatives	Aromatic amino acid degradation	5-carboxymethyl-2-hydroxymuconate delta-isomerase (EC 5.3.3.10)	0	0	1	1	0	1	1	1	0	0	0	0	0	0	1	0	0	0
Amino Acids and Derivatives	Aromatic amino acids and derivatives	Aromatic amino acid degradation	5-carboxymethyl-2-hydroxymuconate semialdehyde dehydrogenase (EC 1.2.1.60)	0	0	1	1	0	1	1	1	0	0	0	0	0	0	1	0	0	0
Amino Acids and Derivatives	Aromatic amino acids and derivatives	Aromatic amino acid degradation	5-carboxymethyl-2-oxo-hex-3- ene-1,7-dioate decarboxylase (EC 4.1.1.68)	0	0	1	0	0	0	1	1	0	0	1	1	0	0	1	0	0	0
Amino Acids and Derivatives	Aromatic amino acids and derivatives	Aromatic amino acid degradation	Aromatic-L-amino-acid decarboxylase (EC 4.1.1.28)	0	0	1	0	0	1	1	1	0	1	1	0	0	0	0	0	0	0
Amino Acids and Derivatives	Aromatic amino acids and derivatives	Aromatic amino acid degradation	Kynurenine formamidase, bacterial (EC 3.5.1.9)	0	0	0	0	0	0	0	0	0	0	0	1	0	0	0	0	0	0
Amino Acids and Derivatives	Aromatic amino acids and derivatives	Aromatic amino acid degradation	Phenylalanine-specific permease	0	0	0	0	0	0	1	0	0	0	0	0	0	0	0	0	0	0
Amino Acids and Derivatives	Aromatic amino acids and derivatives	Aromatic amino acid degradation	Tryptophan 2,3-dioxygenase (EC 1.13.11.11)	0	0	0	1	0	0	1	0	0	1	1	1	0	0	1	0	0	0
Amino Acids and Derivatives	Aromatic amino acids and derivatives	Chorismate: Intermediate for synthesis of Tryptophan, PAPA antibiotics, PABA, 3-hydroxyanthranilate and more.	2-Amino-2-deoxy-isochorismate synthase (EC 4.1.3.-)	0	0	0	0	0	0	0	0	0	0	0	1	0	0	1	0	0	0
Amino Acids and Derivatives	Aromatic amino acids and derivatives	Chorismate: Intermediate for synthesis of Tryptophan, PAPA antibiotics, PABA, 3-hydroxyanthranilate and more.	Aminodeoxychorismate lyase (EC 4.1.3.38)	1	1	1	1	1	1	1	1	1	0	1	1	1	1	1	0	0	1
Amino Acids and Derivatives	Aromatic amino acids and derivatives	Chorismate: Intermediate for synthesis of Tryptophan, PAPA antibiotics, PABA, 3-hydroxyanthranilate and more.	Anthranilate phosphoribosyltransferase (EC 2.4.2.18)	1	1	1	1	1	1	1	1	1	1	1	1	1	1	1	1	1	1
Amino Acids and Derivatives	Aromatic amino acids and derivatives	Chorismate: Intermediate for synthesis of Tryptophan, PAPA antibiotics, PABA, 3-hydroxyanthranilate and more.	Anthranilate synthase, amidotransferase component (EC 4.1.3.27)	1	1	1	1	1	1	1	1	1	1	1	1	1	1	1	1	1	1
Amino Acids and Derivatives	Aromatic amino acids and derivatives	Chorismate: Intermediate for synthesis of Tryptophan, PAPA antibiotics, PABA, 3-hydroxyanthranilate and more.	Anthranilate synthase, aminase component (EC 4.1.3.27)	1	1	1	1	1	1	1	1	1	1	1	1	1	1	1	1	1	1
Amino Acids and Derivatives	Aromatic amino acids and derivatives	Chorismate: Intermediate for synthesis of Tryptophan, PAPA antibiotics, PABA, 3-hydroxyanthranilate and more.	Indole-3-glycerol phosphate synthase (EC 4.1.1.48)	1	1	1	1	1	1	1	1	1	1	1	1	0	0	1	1	1	1
Amino Acids and Derivatives	Aromatic amino acids and derivatives	Chorismate: Intermediate for synthesis of Tryptophan, PAPA antibiotics, PABA, 3-hydroxyanthranilate and more.	Isochorismatase (EC 3.3.2.1)	0	0	1	0	0	0	0	1	0	1	1	0	0	0	0	0	0	0
Amino Acids and Derivatives	Aromatic amino acids and derivatives	Chorismate: Intermediate for synthesis of Tryptophan, PAPA antibiotics, PABA, 3-hydroxyanthranilate and more.	Isochorismatase (EC 3.3.2.1) of siderophore biosynthesis	1	1	0	0	0	0	0	0	0	0	0	0	0	0	0	0	0	0
Amino Acids and Derivatives	Aromatic amino acids and derivatives	Chorismate: Intermediate for synthesis of Tryptophan, PAPA antibiotics, PABA, 3-hydroxyanthranilate and more.	Isochorismate pyruvate-lyase (EC 4.-.-.-)	0	0	0	1	0	0	0	0	0	0	0	0	0	0	0	0	0	0
Amino Acids and Derivatives	Aromatic amino acids and derivatives	Chorismate: Intermediate for synthesis of Tryptophan, PAPA antibiotics, PABA, 3-hydroxyanthranilate and more.	Isochorismate synthase (EC 5.4.4.2)	1	1	1	1	1	1	1	1	0	1	1	1	1	1	1	1	1	1
Amino Acids and Derivatives	Aromatic amino acids and derivatives	Chorismate: Intermediate for synthesis of Tryptophan, PAPA antibiotics, PABA, 3-hydroxyanthranilate and more.	Isochorismate synthase (EC 5.4.4.2) of siderophore biosynthesis	1	1	0	0	0	0	0	0	0	0	0	0	0	0	0	0	0	0
Amino Acids and Derivatives	Aromatic amino acids and derivatives	Chorismate: Intermediate for synthesis of Tryptophan, PAPA antibiotics, PABA, 3-hydroxyanthranilate and more.	Para-aminobenzoate synthase, amidotransferase component (EC 2.6.1.85)	1	1	1	1	1	1	1	1	0	1	1	1	0	1	1	1	1	1
Amino Acids and Derivatives	Aromatic amino acids and derivatives	Chorismate: Intermediate for synthesis of Tryptophan, PAPA antibiotics, PABA, 3-hydroxyanthranilate and more.	Para-aminobenzoate synthase, aminase component (EC 2.6.1.85)	1	1	1	0	1	1	1	1	0	0	1	1	0	1	1	0	0	1
Amino Acids and Derivatives	Aromatic amino acids and derivatives	Chorismate: Intermediate for synthesis of Tryptophan, PAPA antibiotics, PABA, 3-hydroxyanthranilate and more.	Phosphoribosylanthranilate isomerase (EC 5.3.1.24)	1	1	1	0	1	0	1	1	1	0	0	0	0	0	0	1	1	1
Amino Acids and Derivatives	Aromatic amino acids and derivatives	Chorismate: Intermediate for synthesis of Tryptophan, PAPA antibiotics, PABA, 3-hydroxyanthranilate and more.	Phosphoribosylformimino-5-aminoimidazole carboxamide ribotide isomerase (EC 5.3.1.16)	1	1	1	1	1	1	1	1	1	1	1	1	1	1	1	1	1	1
Amino Acids and Derivatives	Aromatic amino acids and derivatives	Chorismate: Intermediate for synthesis of Tryptophan, PAPA antibiotics, PABA, 3-hydroxyanthranilate and more.	Tryptophan synthase alpha chain (EC 4.2.1.20)	1	1	1	1	1	1	1	1	1	1	1	1	1	1	1	1	1	1
Amino Acids and Derivatives	Aromatic amino acids and derivatives	Chorismate: Intermediate for synthesis of Tryptophan, PAPA antibiotics, PABA, 3-hydroxyanthranilate and more.	Tryptophan synthase beta chain (EC 4.2.1.20)	1	1	1	1	1	1	1	1	1	1	1	1	1	1	1	1	1	1
Amino Acids and Derivatives	Aromatic amino acids and derivatives	Common Pathway For Synthesis of Aromatic Compounds (DAHP synthase to chorismate)	2-keto-3-deoxy-D-arabino-heptulosonate-7-phosphate synthase I alpha (EC 2.5.1.54)	1	1	1	1	1	0	1	1	1	1	1	0	0	0	1	1	1	1
Amino Acids and Derivatives	Aromatic amino acids and derivatives	Common Pathway For Synthesis of Aromatic Compounds (DAHP synthase to chorismate)	2-keto-3-deoxy-D-arabino-heptulosonate-7-phosphate synthase I beta (EC 2.5.1.54)	0	0	0	0	0	0	0	0	1	0	0	0	0	0	0	0	0	1
Amino Acids and Derivatives	Aromatic amino acids and derivatives	Common Pathway For Synthesis of Aromatic Compounds (DAHP synthase to chorismate)	2-keto-3-deoxy-D-arabino-heptulosonate-7-phosphate synthase II (EC 2.5.1.54)	0	0	1	1	0	1	1	1	0	1	1	1	1	1	1	0	0	0
Amino Acids and Derivatives	Aromatic amino acids and derivatives	Common Pathway For Synthesis of Aromatic Compounds (DAHP synthase to chorismate)	3-dehydroquinate dehydratase I (EC 4.2.1.10)	1	1	0	0	0	0	0	0	0	0	0	0	0	0	0	0	0	0
Amino Acids and Derivatives	Aromatic amino acids and derivatives	Common Pathway For Synthesis of Aromatic Compounds (DAHP synthase to chorismate)	3-dehydroquinate dehydratase II (EC 4.2.1.10)	0	0	1	1	1	1	1	1	1	1	1	1	1	1	1	1	1	1
Amino Acids and Derivatives	Aromatic amino acids and derivatives	Common Pathway For Synthesis of Aromatic Compounds (DAHP synthase to chorismate)	3-dehydroquinate synthase (EC 4.2.3.4)	1	1	1	1	1	1	1	1	1	1	1	1	1	1	1	1	1	1
Amino Acids and Derivatives	Aromatic amino acids and derivatives	Common Pathway For Synthesis of Aromatic Compounds (DAHP synthase to chorismate)	Chorismate synthase (EC 4.2.3.5)	1	1	1	1	1	1	1	1	1	1	1	1	1	1	1	1	1	1
Amino Acids and Derivatives	Aromatic amino acids and derivatives	Common Pathway For Synthesis of Aromatic Compounds (DAHP synthase to chorismate)	Quinate/shikimate 5-dehydrogenase I delta (EC 1.1.1.25)	0	0	0	1	0	0	1	0	0	0	1	0	0	1	1	0	0	0
Amino Acids and Derivatives	Aromatic amino acids and derivatives	Common Pathway For Synthesis of Aromatic Compounds (DAHP synthase to chorismate)	Shikimate 5-dehydrogenase I alpha (EC 1.1.1.25)	1	1	1	1	1	1	1	1	1	1	1	1	1	1	1	1	1	1
Amino Acids and Derivatives	Aromatic amino acids and derivatives	Common Pathway For Synthesis of Aromatic Compounds (DAHP synthase to chorismate)	Shikimate 5-dehydrogenase I gamma (EC 1.1.1.25)	0	0	1	1	0	0	1	1	1	0	0	1	0	0	0	0	0	0
Amino Acids and Derivatives	Aromatic amino acids and derivatives	Common Pathway For Synthesis of Aromatic Compounds (DAHP synthase to chorismate)	Shikimate kinase I (EC 2.7.1.71)	1	1	1	0	1	1	1	1	1	1	1	1	1	1	1	1	1	1
Amino Acids and Derivatives	Aromatic amino acids and derivatives	Common Pathway For Synthesis of Aromatic Compounds (DAHP synthase to chorismate)	Shikimate kinase III (EC 2.7.1.71)	1	1	0	0	1	0	0	0	0	0	0	0	0	0	0	0	0	0
Amino Acids and Derivatives	Aromatic amino acids and derivatives	Common Pathway For Synthesis of Aromatic Compounds (DAHP synthase to chorismate)	Shikimate/quinate 5-dehydrogenase I beta (EC 1.1.1.282)	1	1	0	0	0	0	0	0	0	0	0	0	0	0	0	0	0	0
Amino Acids and Derivatives	Aromatic amino acids and derivatives	Common Pathway For Synthesis of Aromatic Compounds (DAHP synthase to chorismate)	Transcriptional repressor protein TrpR	1	1	0	0	1	0	0	0	0	0	0	0	0	0	0	0	0	0
Amino Acids and Derivatives	Aromatic amino acids and derivatives	Common Pathway For Synthesis of Aromatic Compounds (DAHP synthase to chorismate)	Transcriptional repressor protein TyrR	1	1	0	0	1	0	0	0	0	0	0	0	0	0	0	0	0	0
Amino Acids and Derivatives	Aromatic amino acids and derivatives	Phenylalanine and Tyrosine Branches from Chorismate	Arogenate dehydratase (EC 4.2.1.91)	0	0	0	1	1	0	0	0	0	0	0	0	0	0	0	0	0	0
Amino Acids and Derivatives	Aromatic amino acids and derivatives	Phenylalanine and Tyrosine Branches from Chorismate	Arogenate dehydrogenase (EC 1.3.1.43)	0	0	1	1	0	1	1	1	0	1	1	1	1	1	1	0	0	0
Amino Acids and Derivatives	Aromatic amino acids and derivatives	Phenylalanine and Tyrosine Branches from Chorismate	Biosynthetic Aromatic amino acid aminotransferase alpha (EC 2.6.1.57)	1	1	0	0	1	0	0	0	0	0	0	0	0	0	1	0	0	0
Amino Acids and Derivatives	Aromatic amino acids and derivatives	Phenylalanine and Tyrosine Branches from Chorismate	Biosynthetic Aromatic amino acid aminotransferase beta (EC 2.6.1.57)	0	0	1	1	0	1	1	1	0	1	1	1	0	1	1	1	1	1
Amino Acids and Derivatives	Aromatic amino acids and derivatives	Phenylalanine and Tyrosine Branches from Chorismate	Chorismate mutase I (EC 5.4.99.5)	1	1	1	1	1	1	1	1	1	1	1	0	1	1	1	1	1	1
Amino Acids and Derivatives	Aromatic amino acids and derivatives	Phenylalanine and Tyrosine Branches from Chorismate	Chorismate mutase II (EC 5.4.99.5)	0	0	0	0	0	0	0	0	0	1	1	1	0	0	0	0	0	0
Amino Acids and Derivatives	Aromatic amino acids and derivatives	Phenylalanine and Tyrosine Branches from Chorismate	Cyclohexadienyl dehydrogenase (EC 1.3.1.12)(EC 1.3.1.43)	1	1	0	0	1	0	0	0	0	0	0	0	0	0	0	0	0	0
Amino Acids and Derivatives	Aromatic amino acids and derivatives	Phenylalanine and Tyrosine Branches from Chorismate	Prephenate and/or arogenate dehydrogenase (unknown specificity) (EC 1.3.1.12)(EC 1.3.1.43)	0	0	0	0	0	0	0	0	1	0	0	0	0	0	0	1	1	1
Amino Acids and Derivatives	Aromatic amino acids and derivatives	Phenylalanine and Tyrosine Branches from Chorismate	Prephenate dehydratase (EC 4.2.1.51)	1	1	1	1	1	1	1	1	1	1	1	1	1	1	1	1	1	1
Amino Acids and Derivatives	Aromatic amino acids and derivatives	Phenylalanine and Tyrosine Branches from Chorismate	Transcriptional repressor protein TyrR	1	1	0	0	1	0	0	0	0	0	0	0	0	0	0	0	0	0
Amino Acids and Derivatives	Aromatic amino acids and derivatives	Tryptophan synthesis	Acting phosphoribosylanthranilate isomerase (EC 5.3.1.24)	0	0	1	1	0	1	1	1	0	1	1	1	0	0	1	0	0	0
Amino Acids and Derivatives	Aromatic amino acids and derivatives	Tryptophan synthesis	Aminodeoxychorismate lyase (EC 4.1.3.38)	1	1	1	1	1	1	1	1	1	0	1	1	0	0	1	0	0	1
Amino Acids and Derivatives	Aromatic amino acids and derivatives	Tryptophan synthesis	Anthranilate phosphoribosyltransferase (EC 2.4.2.18)	1	1	1	1	1	1	1	1	1	1	1	1	0	0	1	1	1	1
Amino Acids and Derivatives	Aromatic amino acids and derivatives	Tryptophan synthesis	Anthranilate synthase, amidotransferase component (EC 4.1.3.27)	1	1	1	1	1	1	1	1	1	1	1	1	0	0	1	1	1	1
Amino Acids and Derivatives	Aromatic amino acids and derivatives	Tryptophan synthesis	Anthranilate synthase, aminase component (EC 4.1.3.27)	1	1	1	1	1	1	1	1	1	1	1	1	0	0	1	1	1	1
Amino Acids and Derivatives	Aromatic amino acids and derivatives	Tryptophan synthesis	Indole-3-glycerol phosphate synthase (EC 4.1.1.48)	1	1	1	1	1	1	1	1	1	1	1	1	0	0	1	1	1	1
Amino Acids and Derivatives	Aromatic amino acids and derivatives	Tryptophan synthesis	Para-aminobenzoate synthase, amidotransferase component (EC 2.6.1.85)	1	1	1	1	1	1	1	1	0	1	1	1	0	0	1	1	1	1
Amino Acids and Derivatives	Aromatic amino acids and derivatives	Tryptophan synthesis	Para-aminobenzoate synthase, aminase component (EC 2.6.1.85)	1	1	1	0	1	1	1	1	0	0	1	1	0	0	1	0	0	1
Amino Acids and Derivatives	Aromatic amino acids and derivatives	Tryptophan synthesis	Phosphoribosylanthranilate isomerase (EC 5.3.1.24)	1	1	1	0	1	0	1	1	1	0	0	0	0	0	0	1	1	1
Amino Acids and Derivatives	Aromatic amino acids and derivatives	Tryptophan synthesis	Transcriptional repressor protein TrpR	1	1	0	0	1	0	0	0	0	0	0	0	0	0	0	0	0	0
Amino Acids and Derivatives	Aromatic amino acids and derivatives	Tryptophan synthesis	Tryptophan synthase alpha chain (EC 4.2.1.20)	1	1	1	1	1	1	1	1	1	1	1	1	0	0	1	1	1	1
Amino Acids and Derivatives	Aromatic amino acids and derivatives	Tryptophan synthesis	Tryptophan synthase beta chain (EC 4.2.1.20)	1	1	1	1	1	1	1	1	1	1	1	1	0	0	1	1	1	1
Amino Acids and Derivatives	Aromatic amino acids and derivatives	Tryptophan synthesis	Tryptophan-associated membrane protein	0	0	1	0	0	0	1	1	0	0	1	1	0	0	0	0	0	0
Amino Acids and Derivatives	Branched-chain amino acids	Branched-Chain Amino Acid Biosynthesis	(R)-citramalate synthase (EC 2.3.1.182)	0	0	0	0	0	0	0	0	0	1	1	0	0	0	1	1	1	1
Amino Acids and Derivatives	Branched-chain amino acids	Branched-Chain Amino Acid Biosynthesis	2-isopropylmalate synthase (EC 2.3.3.13)	1	1	1	1	1	1	1	1	1	1	1	1	1	1	1	1	1	1
Amino Acids and Derivatives	Branched-chain amino acids	Branched-Chain Amino Acid Biosynthesis	3-isopropylmalate dehydratase large subunit (EC 4.2.1.33)	1	1	1	1	1	1	1	1	1	1	1	1	1	1	1	1	1	1
Amino Acids and Derivatives	Branched-chain amino acids	Branched-Chain Amino Acid Biosynthesis	3-isopropylmalate dehydratase small subunit (EC 4.2.1.33)	1	1	1	1	1	1	1	1	1	1	1	1	1	1	1	1	1	1
Amino Acids and Derivatives	Branched-chain amino acids	Branched-Chain Amino Acid Biosynthesis	3-isopropylmalate dehydrogenase (EC 1.1.1.85)	1	1	1	1	1	1	1	1	1	1	1	1	1	1	1	1	1	1
Amino Acids and Derivatives	Branched-chain amino acids	Branched-Chain Amino Acid Biosynthesis	Acetolactate synthase large subunit (EC 2.2.1.6)	1	1	1	1	1	1	1	1	1	1	1	1	1	1	1	1	1	1
Amino Acids and Derivatives	Branched-chain amino acids	Branched-Chain Amino Acid Biosynthesis	Acetolactate synthase small subunit (EC 2.2.1.6)	1	1	1	1	1	1	1	1	1	1	1	1	1	1	1	0	0	1
Amino Acids and Derivatives	Branched-chain amino acids	Branched-Chain Amino Acid Biosynthesis	Branched-chain amino acid aminotransferase (EC 2.6.1.42)	1	1	1	1	1	1	1	1	1	1	1	1	1	1	1	1	1	1
Amino Acids and Derivatives	Branched-chain amino acids	Branched-Chain Amino Acid Biosynthesis	Dihydroxy-acid dehydratase (EC 4.2.1.9)	1	1	1	1	1	1	1	1	1	1	1	1	1	1	1	1	1	1
Amino Acids and Derivatives	Branched-chain amino acids	Branched-Chain Amino Acid Biosynthesis	Leucine-responsive regulatory protein, regulator for leucine (or lrp) regulon and high-affinity branched-chain amino acid transport system	1	1	0	1	1	0	1	0	1	1	0	0	0	0	1	0	0	0
Amino Acids and Derivatives	Branched-chain amino acids	Branched-Chain Amino Acid Biosynthesis	Threonine dehydratase biosynthetic (EC 4.3.1.19)	1	1	0	0	1	0	0	0	1	1	1	1	0	0	0	0	0	0
Amino Acids and Derivatives	Branched-chain amino acids	Branched-Chain Amino Acid Biosynthesis	Threonine dehydratase, catabolic (EC 4.3.1.19)	1	1	1	1	0	1	1	1	0	1	1	0	1	0	1	0	0	0
Amino Acids and Derivatives	Branched-chain amino acids	Branched-Chain Amino Acid Biosynthesis	Valine--pyruvate aminotransferase (EC 2.6.1.66)	1	1	1	0	1	0	0	1	0	0	0	1	0	1	1	0	0	0
Amino Acids and Derivatives	Branched-chain amino acids	HMG CoA Synthesis	Acetoacetyl-CoA synthetase (EC 6.2.1.16)	0	0	0	0	0	0	0	0	0	1	0	0	0	0	0	0	0	0
Amino Acids and Derivatives	Branched-chain amino acids	HMG CoA Synthesis	Hydroxymethylglutaryl-CoA lyase (EC 4.1.3.4)	0	0	1	0	0	0	0	1	0	1	0	0	0	0	0	0	0	0
Amino Acids and Derivatives	Branched-chain amino acids	HMG CoA Synthesis	Isovaleryl-CoA dehydrogenase (EC 1.3.8.4)	0	0	1	0	0	0	0	1	0	1	0	0	0	0	0	0	0	0
Amino Acids and Derivatives	Branched-chain amino acids	HMG CoA Synthesis	Methylcrotonyl-CoA carboxylase biotin-containing subunit (EC 6.4.1.4)	0	0	1	0	0	0	0	1	0	1	0	0	0	0	0	0	0	0
Amino Acids and Derivatives	Branched-chain amino acids	HMG CoA Synthesis	Methylcrotonyl-CoA carboxylase carboxyl transferase subunit (EC 6.4.1.4)	0	0	1	0	0	0	0	1	0	1	0	0	0	0	0	0	0	0
Amino Acids and Derivatives	Branched-chain amino acids	HMG CoA Synthesis	Methylglutaconyl-CoA hydratase (EC 4.2.1.18)	0	0	1	0	0	0	0	1	0	1	0	0	0	0	0	0	0	0
Amino Acids and Derivatives	Branched-chain amino acids	Isoleucine degradation	3-hydroxyacyl-CoA dehydrogenase (EC 1.1.1.35)	0	0	1	1	0	1	1	1	1	1	1	1	1	1	1	1	1	1
Amino Acids and Derivatives	Branched-chain amino acids	Isoleucine degradation	3-ketoacyl-CoA thiolase (EC 2.3.1.16)	0	0	1	1	0	1	1	1	1	1	1	1	1	1	1	1	1	1
Amino Acids and Derivatives	Branched-chain amino acids	Isoleucine degradation	3-ketoacyl-CoA thiolase [isoleucine degradation] (EC 2.3.1.16)	0	0	1	0	0	0	0	1	0	0	0	0	0	0	0	0	0	0
Amino Acids and Derivatives	Branched-chain amino acids	Isoleucine degradation	Branched-chain acyl-CoA dehydrogenase (EC 1.3.99.12)	0	0	1	0	0	0	0	1	0	0	0	0	0	0	0	0	0	0
Amino Acids and Derivatives	Branched-chain amino acids	Isoleucine degradation	Branched-chain alpha-keto acid dehydrogenase, E1 component, alpha subunit (EC 1.2.4.4)	0	0	1	1	0	1	1	1	1	1	1	1	1	1	1	1	1	1
Amino Acids and Derivatives	Branched-chain amino acids	Isoleucine degradation	Branched-chain alpha-keto acid dehydrogenase, E1 component, beta subunit (EC 1.2.4.4)	0	0	1	1	0	1	1	1	1	1	1	1	1	1	1	1	1	1
Amino Acids and Derivatives	Branched-chain amino acids	Isoleucine degradation	Branched-chain amino acid aminotransferase (EC 2.6.1.42)	0	0	1	1	0	1	1	1	1	1	1	1	1	1	1	1	1	1
Amino Acids and Derivatives	Branched-chain amino acids	Isoleucine degradation	Butyryl-CoA dehydrogenase (EC 1.3.8.1)	0	0	0	0	0	0	0	0	1	1	0	0	0	1	0	0	0	0
Amino Acids and Derivatives	Branched-chain amino acids	Isoleucine degradation	Dihydrolipoamide acyltransferase component of branched-chain alpha-keto acid dehydrogenase complex (EC 2.3.1.168)	0	0	1	1	0	1	1	1	1	1	1	1	1	1	1	1	1	1
Amino Acids and Derivatives	Branched-chain amino acids	Isoleucine degradation	Dihydrolipoamide dehydrogenase of branched-chain alpha-keto acid dehydrogenase (EC 1.8.1.4)	0	0	0	0	0	0	0	0	0	0	0	0	0	0	0	1	1	1
Amino Acids and Derivatives	Branched-chain amino acids	Isoleucine degradation	Enoyl-CoA hydratase (EC 4.2.1.17)	0	0	1	1	0	1	1	1	1	1	1	1	1	1	1	1	1	1
Amino Acids and Derivatives	Branched-chain amino acids	Isoleucine degradation	Enoyl-CoA hydratase [isoleucine degradation] (EC 4.2.1.17)	0	0	1	0	0	0	0	1	0	0	0	0	0	0	0	0	0	0
Amino Acids and Derivatives	Branched-chain amino acids	Leucine Biosynthesis	2-isopropylmalate synthase (EC 2.3.3.13)	1	1	1	1	1	1	1	1	1	1	1	1	1	1	1	1	1	1
Amino Acids and Derivatives	Branched-chain amino acids	Leucine Biosynthesis	3-isopropylmalate dehydratase large subunit (EC 4.2.1.33)	1	1	1	1	1	1	1	1	1	1	1	1	1	1	1	1	1	1
Amino Acids and Derivatives	Branched-chain amino acids	Leucine Biosynthesis	3-isopropylmalate dehydratase small subunit (EC 4.2.1.33)	1	1	1	1	1	1	1	1	1	1	1	1	1	1	1	1	1	1
Amino Acids and Derivatives	Branched-chain amino acids	Leucine Biosynthesis	3-isopropylmalate dehydrogenase (EC 1.1.1.85)	1	1	1	1	1	1	1	1	1	1	1	1	1	1	1	1	1	1
Amino Acids and Derivatives	Branched-chain amino acids	Leucine Biosynthesis	Branched-chain amino acid aminotransferase (EC 2.6.1.42)	1	1	1	1	1	1	1	1	1	1	1	1	1	1	1	1	1	1
Amino Acids and Derivatives	Branched-chain amino acids	Leucine Degradation and HMG-CoA Metabolism	Acetoacetyl-CoA synthetase (EC 6.2.1.16)	0	0	0	0	0	0	0	0	0	1	0	0	0	0	0	0	0	0
Amino Acids and Derivatives	Branched-chain amino acids	Leucine Degradation and HMG-CoA Metabolism	Branched-chain acyl-CoA dehydrogenase (EC 1.3.99.12)	0	0	1	0	0	0	0	1	0	0	0	0	0	0	0	0	0	0
Amino Acids and Derivatives	Branched-chain amino acids	Leucine Degradation and HMG-CoA Metabolism	Branched-chain alpha-keto acid dehydrogenase, E1 component, alpha subunit (EC 1.2.4.4)	0	0	1	0	0	0	0	1	0	1	0	0	0	0	0	0	0	0
Amino Acids and Derivatives	Branched-chain amino acids	Leucine Degradation and HMG-CoA Metabolism	Branched-chain alpha-keto acid dehydrogenase, E1 component, beta subunit (EC 1.2.4.4)	0	0	1	0	0	0	0	1	0	1	0	0	0	0	0	0	0	0
Amino Acids and Derivatives	Branched-chain amino acids	Leucine Degradation and HMG-CoA Metabolism	Branched-chain amino acid aminotransferase (EC 2.6.1.42)	0	0	1	0	0	0	0	1	0	1	0	0	0	0	0	0	0	0
Amino Acids and Derivatives	Branched-chain amino acids	Leucine Degradation and HMG-CoA Metabolism	Dihydrolipoamide acyltransferase component of branched-chain alpha-keto acid dehydrogenase complex (EC 2.3.1.168)	0	0	1	0	0	0	0	1	0	1	0	0	0	0	0	0	0	0
Amino Acids and Derivatives	Branched-chain amino acids	Leucine Degradation and HMG-CoA Metabolism	Hydroxymethylglutaryl-CoA lyase (EC 4.1.3.4)	0	0	1	0	0	0	0	1	0	1	0	0	0	0	0	0	0	0
Amino Acids and Derivatives	Branched-chain amino acids	Leucine Degradation and HMG-CoA Metabolism	Isovaleryl-CoA dehydrogenase (EC 1.3.8.4)	0	0	1	0	0	0	0	1	0	1	0	0	0	0	0	0	0	0
Amino Acids and Derivatives	Branched-chain amino acids	Leucine Degradation and HMG-CoA Metabolism	Methylcrotonyl-CoA carboxylase biotin-containing subunit (EC 6.4.1.4)	0	0	1	0	0	0	0	1	0	1	0	0	0	0	0	0	0	0
Amino Acids and Derivatives	Branched-chain amino acids	Leucine Degradation and HMG-CoA Metabolism	Methylcrotonyl-CoA carboxylase carboxyl transferase subunit (EC 6.4.1.4)	0	0	1	0	0	0	0	1	0	1	0	0	0	0	0	0	0	0
Amino Acids and Derivatives	Branched-chain amino acids	Leucine Degradation and HMG-CoA Metabolism	Methylglutaconyl-CoA hydratase (EC 4.2.1.18)	0	0	1	0	0	0	0	1	0	1	0	0	0	0	0	0	0	0
Amino Acids and Derivatives	Branched-chain amino acids	Leucine Degradation and HMG-CoA Metabolism	Succinyl-CoA:3-ketoacid-coenzyme A transferase subunit A (EC 2.8.3.5)	0	0	1	0	0	0	0	1	0	1	0	0	0	0	0	0	0	0
Amino Acids and Derivatives	Branched-chain amino acids	Leucine Degradation and HMG-CoA Metabolism	Succinyl-CoA:3-ketoacid-coenzyme A transferase subunit B (EC 2.8.3.5)	0	0	1	0	0	0	0	1	0	1	0	0	0	0	0	0	0	0
Amino Acids and Derivatives	Branched-chain amino acids	Valine degradation	3-hydroxyacyl-CoA dehydrogenase (EC 1.1.1.35)	0	0	1	1	0	1	1	1	1	1	1	1	1	1	1	1	1	1
Amino Acids and Derivatives	Branched-chain amino acids	Valine degradation	3-hydroxyisobutyrate dehydrogenase (EC 1.1.1.31)	0	0	1	1	0	0	1	1	0	0	0	0	1	1	0	0	0	0
Amino Acids and Derivatives	Branched-chain amino acids	Valine degradation	3-hydroxyisobutyryl-CoA hydrolase (EC 3.1.2.4)	0	0	1	1	0	1	1	1	0	0	0	0	1	0	0	0	0	0
Amino Acids and Derivatives	Branched-chain amino acids	Valine degradation	Branched-chain acyl-CoA dehydrogenase (EC 1.3.99.12)	0	0	1	0	0	0	0	1	0	0	0	0	0	0	0	0	0	0
Amino Acids and Derivatives	Branched-chain amino acids	Valine degradation	Branched-chain alpha-keto acid dehydrogenase, E1 component, alpha subunit (EC 1.2.4.4)	0	0	1	1	0	1	1	1	1	1	1	1	1	1	1	1	1	1
Amino Acids and Derivatives	Branched-chain amino acids	Valine degradation	Branched-chain alpha-keto acid dehydrogenase, E1 component, beta subunit (EC 1.2.4.4)	0	0	1	1	0	1	1	1	1	1	1	1	1	1	1	1	1	1
Amino Acids and Derivatives	Branched-chain amino acids	Valine degradation	Branched-chain amino acid aminotransferase (EC 2.6.1.42)	0	0	1	1	0	1	1	1	1	1	1	1	1	1	1	1	1	1
Amino Acids and Derivatives	Branched-chain amino acids	Valine degradation	Butyryl-CoA dehydrogenase (EC 1.3.8.1)	0	0	0	0	0	0	0	0	1	1	0	0	0	1	0	0	0	0
Amino Acids and Derivatives	Branched-chain amino acids	Valine degradation	Dihydrolipoamide acyltransferase component of branched-chain alpha-keto acid dehydrogenase complex (EC 2.3.1.168)	0	0	1	1	0	1	1	1	1	1	1	1	1	1	1	1	1	1
Amino Acids and Derivatives	Branched-chain amino acids	Valine degradation	Dihydrolipoamide dehydrogenase of branched-chain alpha-keto acid dehydrogenase (EC 1.8.1.4)	0	0	0	0	0	0	0	0	0	0	0	0	0	0	0	1	1	1
Amino Acids and Derivatives	Branched-chain amino acids	Valine degradation	Enoyl-CoA hydratase (EC 4.2.1.17)	0	0	1	1	0	1	1	1	1	1	1	1	1	1	1	1	1	1
Amino Acids and Derivatives	Branched-chain amino acids	Valine degradation	Methylmalonate-semialdehyde dehydrogenase (EC 1.2.1.27)	0	0	0	0	0	0	1	0	0	0	0	0	1	0	0	0	0	0
Amino Acids and Derivatives	Glutamine, glutamate, aspartate, asparagine; ammonia assimilation	Glutamate dehydrogenases	NAD-specific glutamate dehydrogenase (EC 1.4.1.2)	0	0	0	0	1	0	0	0	1	0	0	0	0	1	0	0	0	0
Amino Acids and Derivatives	Glutamine, glutamate, aspartate, asparagine; ammonia assimilation	Glutamate dehydrogenases	NAD-specific glutamate dehydrogenase (EC 1.4.1.2), large form	0	0	1	1	0	0	1	1	1	1	1	1	1	1	0	1	1	1
Amino Acids and Derivatives	Glutamine, glutamate, aspartate, asparagine; ammonia assimilation	Glutamate dehydrogenases	NADP-specific glutamate dehydrogenase (EC 1.4.1.4)	1	1	1	1	1	1	1	1	1	1	1	0	1	1	0	0	0	0
Amino Acids and Derivatives	Glutamine, glutamate, aspartate, asparagine; ammonia assimilation	Glutamine synthetases	Glutamine synthetase type I (EC 6.3.1.2)	1	1	1	1	1	1	1	1	1	1	1	1	1	1	1	1	1	1
Amino Acids and Derivatives	Glutamine, glutamate, aspartate, asparagine; ammonia assimilation	Glutamine synthetases	Glutamine synthetase type III, GlnN (EC 6.3.1.2)	0	0	0	0	0	0	0	0	1	0	0	1	0	0	0	0	0	0
Amino Acids and Derivatives	Glutamine, glutamate, aspartate, asparagine; ammonia assimilation	Glutamine, Glutamate, Aspartate and Asparagine Biosynthesis	Asparagine synthetase [glutamine-hydrolyzing] (EC 6.3.5.4)	1	1	1	0	1	1	1	1	1	1	1	1	0	1	0	1	1	0
Amino Acids and Derivatives	Glutamine, glutamate, aspartate, asparagine; ammonia assimilation	Glutamine, Glutamate, Aspartate and Asparagine Biosynthesis	Asparagine synthetase [glutamine-hydrolyzing] (EC 6.3.5.4) AsnB	0	0	0	0	0	0	0	0	0	1	1	0	0	0	0	0	0	0
Amino Acids and Derivatives	Glutamine, glutamate, aspartate, asparagine; ammonia assimilation	Glutamine, Glutamate, Aspartate and Asparagine Biosynthesis	Aspartate aminotransferase (EC 2.6.1.1)	1	1	1	1	1	1	1	1	1	1	1	1	1	1	1	1	1	1
Amino Acids and Derivatives	Glutamine, glutamate, aspartate, asparagine; ammonia assimilation	Glutamine, Glutamate, Aspartate and Asparagine Biosynthesis	Aspartate ammonia-lyase (EC 4.3.1.1)	1	1	1	0	1	1	1	1	0	0	0	0	0	1	1	0	0	0
Amino Acids and Derivatives	Glutamine, glutamate, aspartate, asparagine; ammonia assimilation	Glutamine, Glutamate, Aspartate and Asparagine Biosynthesis	Aspartate racemase (EC 5.1.1.13)	0	0	0	0	0	0	0	0	1	1	1	0	0	0	1	0	0	0
Amino Acids and Derivatives	Glutamine, glutamate, aspartate, asparagine; ammonia assimilation	Glutamine, Glutamate, Aspartate and Asparagine Biosynthesis	Aspartate--ammonia ligase (EC 6.3.1.1)	1	1	0	0	0	0	0	0	0	0	0	0	0	0	0	0	0	0
Amino Acids and Derivatives	Glutamine, glutamate, aspartate, asparagine; ammonia assimilation	Glutamine, Glutamate, Aspartate and Asparagine Biosynthesis	Ferredoxin-dependent glutamate synthase (EC 1.4.7.1)	0	0	0	0	0	0	0	0	0	1	1	0	1	0	0	0	0	0
Amino Acids and Derivatives	Glutamine, glutamate, aspartate, asparagine; ammonia assimilation	Glutamine, Glutamate, Aspartate and Asparagine Biosynthesis	Glutamate racemase (EC 5.1.1.3)	1	1	1	1	1	1	1	1	1	0	0	1	1	1	1	1	1	1
Amino Acids and Derivatives	Glutamine, glutamate, aspartate, asparagine; ammonia assimilation	Glutamine, Glutamate, Aspartate and Asparagine Biosynthesis	Glutamate synthase [NADPH] large chain (EC 1.4.1.13)	1	1	1	1	1	1	1	1	1	1	1	1	1	1	1	1	1	1
Amino Acids and Derivatives	Glutamine, glutamate, aspartate, asparagine; ammonia assimilation	Glutamine, Glutamate, Aspartate and Asparagine Biosynthesis	Glutamate synthase [NADPH] putative GlxC chain (EC 1.4.1.13)	0	0	0	0	0	0	0	0	0	0	0	0	0	0	0	0	0	1
Amino Acids and Derivatives	Glutamine, glutamate, aspartate, asparagine; ammonia assimilation	Glutamine, Glutamate, Aspartate and Asparagine Biosynthesis	Glutamate synthase [NADPH] small chain (EC 1.4.1.13)	1	1	1	1	1	1	1	1	1	1	1	1	1	1	1	1	1	1
Amino Acids and Derivatives	Glutamine, glutamate, aspartate, asparagine; ammonia assimilation	Glutamine, Glutamate, Aspartate and Asparagine Biosynthesis	Glutaminase (EC 3.5.1.2)	1	1	1	1	0	0	1	1	0	0	0	0	1	1	0	1	1	0
Amino Acids and Derivatives	Glutamine, glutamate, aspartate, asparagine; ammonia assimilation	Glutamine, Glutamate, Aspartate and Asparagine Biosynthesis	Glutamine amidotransferase protein GlxB (EC 2.4.2.-)	0	0	0	0	0	0	0	0	0	0	0	0	0	0	0	0	0	1
Amino Acids and Derivatives	Glutamine, glutamate, aspartate, asparagine; ammonia assimilation	Glutamine, Glutamate, Aspartate and Asparagine Biosynthesis	Glutamine synthetase family protein in hypothetical Actinobacterial gene cluster	0	0	0	0	0	0	0	0	0	0	0	1	0	1	0	1	1	1
Amino Acids and Derivatives	Glutamine, glutamate, aspartate, asparagine; ammonia assimilation	Glutamine, Glutamate, Aspartate and Asparagine Biosynthesis	Glutamine synthetase type I (EC 6.3.1.2)	1	1	1	1	1	1	1	1	1	1	1	1	1	1	1	1	1	1
Amino Acids and Derivatives	Glutamine, glutamate, aspartate, asparagine; ammonia assimilation	Glutamine, Glutamate, Aspartate and Asparagine Biosynthesis	Glutamine synthetase type III, GlnN (EC 6.3.1.2)	0	0	0	0	0	0	0	0	1	0	0	1	0	0	0	0	0	0
Amino Acids and Derivatives	Glutamine, glutamate, aspartate, asparagine; ammonia assimilation	Glutamine, Glutamate, Aspartate and Asparagine Biosynthesis	L-asparaginase (EC 3.5.1.1)	1	1	0	1	0	0	0	0	1	1	1	1	0	1	1	1	1	1
Amino Acids and Derivatives	Glutamine, glutamate, aspartate, asparagine; ammonia assimilation	Glutamine, Glutamate, Aspartate and Asparagine Biosynthesis	L-asparaginase I, cytoplasmic (EC 3.5.1.1)	1	1	0	0	1	0	0	0	0	0	0	0	0	0	0	0	0	0
Amino Acids and Derivatives	Glutamine, glutamate, aspartate, asparagine; ammonia assimilation	Glutamine, Glutamate, Aspartate and Asparagine Biosynthesis	Leucine-responsive regulatory protein, regulator for leucine (or lrp) regulon and high-affinity branched-chain amino acid transport system	1	1	0	1	1	0	1	0	1	1	0	0	0	0	1	0	0	0
Amino Acids and Derivatives	Glutamine, glutamate, aspartate, asparagine; ammonia assimilation	Glutamine, Glutamate, Aspartate and Asparagine Biosynthesis	NAD-specific glutamate dehydrogenase (EC 1.4.1.2)	0	0	0	0	1	0	0	0	1	0	0	0	0	1	0	0	0	0
Amino Acids and Derivatives	Glutamine, glutamate, aspartate, asparagine; ammonia assimilation	Glutamine, Glutamate, Aspartate and Asparagine Biosynthesis	NAD-specific glutamate dehydrogenase (EC 1.4.1.2), large form	0	0	1	1	0	0	1	1	1	1	1	1	1	1	0	1	1	1
Amino Acids and Derivatives	Glutamine, glutamate, aspartate, asparagine; ammonia assimilation	Glutamine, Glutamate, Aspartate and Asparagine Biosynthesis	NADP-specific glutamate dehydrogenase (EC 1.4.1.4)	1	1	1	1	1	1	1	1	1	1	1	0	1	1	0	0	0	0
Amino Acids and Derivatives	Glutamine, glutamate, aspartate, asparagine; ammonia assimilation	Glutamine, Glutamate, Aspartate and Asparagine Biosynthesis	glutamine synthetase family protein	0	0	0	0	0	0	1	0	0	0	0	0	1	0	0	0	0	1
Amino Acids and Derivatives	Histidine Metabolism	Histidine Biosynthesis	ATP phosphoribosyltransferase regulatory subunit (EC 2.4.2.17)	0	0	0	0	0	0	0	0	1	0	0	0	0	0	0	1	1	1
Amino Acids and Derivatives	Histidine Metabolism	Histidine Biosynthesis	Histidinol dehydrogenase (EC 1.1.1.23)	1	1	1	1	1	1	1	1	1	1	1	1	1	1	1	1	1	1
Amino Acids and Derivatives	Histidine Metabolism	Histidine Biosynthesis	Histidinol-phosphatase (EC 3.1.3.15)	1	1	0	0	1	0	0	0	1	1	1	0	0	0	1	1	1	1
Amino Acids and Derivatives	Histidine Metabolism	Histidine Biosynthesis	Histidinol-phosphatase [alternative form] (EC 3.1.3.15)	0	0	1	1	0	1	1	1	0	1	1	1	1	1	1	1	1	1
Amino Acids and Derivatives	Histidine Metabolism	Histidine Biosynthesis	Histidinol-phosphate aminotransferase (EC 2.6.1.9)	1	1	1	1	1	1	1	1	1	1	1	1	1	1	1	1	1	1
Amino Acids and Derivatives	Histidine Metabolism	Histidine Biosynthesis	Imidazoleglycerol-phosphate dehydratase (EC 4.2.1.19)	1	1	1	1	1	1	1	1	1	1	1	1	1	1	1	1	1	1
Amino Acids and Derivatives	Histidine Metabolism	Histidine Biosynthesis	Phosphoribosyl-AMP cyclohydrolase (EC 3.5.4.19)	1	1	1	1	1	1	1	1	1	1	1	1	1	1	1	1	1	1
Amino Acids and Derivatives	Histidine Metabolism	Histidine Biosynthesis	Phosphoribosyl-ATP pyrophosphatase (EC 3.6.1.31)	1	1	1	1	1	1	1	1	1	1	1	1	1	1	1	1	1	1
Amino Acids and Derivatives	Histidine Metabolism	Histidine Biosynthesis	Phosphoribosylformimino-5-aminoimidazole carboxamide ribotide isomerase (EC 5.3.1.16)	1	1	1	1	1	1	1	1	1	1	1	1	1	1	1	1	1	1
Amino Acids and Derivatives	Histidine Metabolism	Histidine Degradation	Conserved hypothetical protein (perhaps related to histidine degradation)	0	0	0	1	0	0	0	0	0	0	0	0	0	0	0	0	0	0
Amino Acids and Derivatives	Histidine Metabolism	Histidine Degradation	Formiminoglutamase (EC 3.5.3.8)	0	0	1	0	0	1	1	1	1	0	0	0	0	0	0	0	0	0
Amino Acids and Derivatives	Histidine Metabolism	Histidine Degradation	Formiminoglutamic iminohydrolase (EC 3.5.3.13)	0	0	0	1	0	0	1	0	0	0	0	1	0	0	1	0	0	1
Amino Acids and Derivatives	Histidine Metabolism	Histidine Degradation	Histidine ammonia-lyase (EC 4.3.1.3)	0	0	1	1	0	1	1	1	1	0	0	1	0	0	1	0	0	1
Amino Acids and Derivatives	Histidine Metabolism	Histidine Degradation	Histidine transport protein (permease)	0	0	1	1	0	0	0	1	0	0	0	0	0	0	0	0	0	0
Amino Acids and Derivatives	Histidine Metabolism	Histidine Degradation	Imidazolonepropionase (EC 3.5.2.7)	0	0	1	1	0	1	1	1	1	0	0	1	0	0	1	0	0	1
Amino Acids and Derivatives	Histidine Metabolism	Histidine Degradation	Urocanate hydratase (EC 4.2.1.49)	0	0	1	1	0	1	1	1	1	0	0	1	0	0	1	0	0	1
Amino Acids and Derivatives	Lysine, threonine, methionine, and cysteine	Cysteine Biosynthesis	Adenylylsulfate kinase (EC 2.7.1.25)	1	1	0	0	1	0	0	0	0	0	0	0	0	0	0	0	0	0
Amino Acids and Derivatives	Lysine, threonine, methionine, and cysteine	Cysteine Biosynthesis	Cys regulon transcriptional activator CysB	1	1	0	0	1	0	0	0	0	0	0	0	0	0	0	0	0	0
Amino Acids and Derivatives	Lysine, threonine, methionine, and cysteine	Cysteine Biosynthesis	Cysteine synthase B (EC 2.5.1.47)	1	1	0	0	1	0	0	0	0	0	0	0	0	0	0	0	0	0
Amino Acids and Derivatives	Lysine, threonine, methionine, and cysteine	Cysteine Biosynthesis	Phosphoadenylyl-sulfate reductase [thioredoxin] (EC 1.8.4.8)	1	1	0	0	1	0	0	0	0	0	0	0	0	0	0	0	0	0
Amino Acids and Derivatives	Lysine, threonine, methionine, and cysteine	Cysteine Biosynthesis	Serine acetyltransferase (EC 2.3.1.30)	1	1	0	0	1	0	0	0	0	0	0	0	0	0	0	0	0	0
Amino Acids and Derivatives	Lysine, threonine, methionine, and cysteine	Cysteine Biosynthesis	Sulfate adenylyltransferase subunit 1 (EC 2.7.7.4)	1	1	0	0	1	0	0	0	0	0	0	0	0	0	0	0	0	0
Amino Acids and Derivatives	Lysine, threonine, methionine, and cysteine	Cysteine Biosynthesis	Sulfate adenylyltransferase subunit 2 (EC 2.7.7.4)	1	1	0	0	1	0	0	0	0	0	0	0	0	0	0	0	0	0
Amino Acids and Derivatives	Lysine, threonine, methionine, and cysteine	Cysteine Biosynthesis	Sulfate and thiosulfate binding protein CysP	1	1	0	0	1	0	0	0	0	0	0	0	0	0	0	0	0	0
Amino Acids and Derivatives	Lysine, threonine, methionine, and cysteine	Cysteine Biosynthesis	Sulfate and thiosulfate import ATP-binding protein CysA (EC 3.6.3.25)	1	1	0	0	1	0	0	0	0	0	0	0	0	0	0	0	0	0
Amino Acids and Derivatives	Lysine, threonine, methionine, and cysteine	Cysteine Biosynthesis	Sulfate permease	0	0	0	0	1	0	0	0	0	0	0	0	0	0	0	0	0	0
Amino Acids and Derivatives	Lysine, threonine, methionine, and cysteine	Cysteine Biosynthesis	Sulfate transport system permease protein CysT	1	1	0	0	1	0	0	0	0	0	0	0	0	0	0	0	0	0
Amino Acids and Derivatives	Lysine, threonine, methionine, and cysteine	Cysteine Biosynthesis	Sulfate transport system permease protein CysW	1	1	0	0	1	0	0	0	0	0	0	0	0	0	0	0	0	0
Amino Acids and Derivatives	Lysine, threonine, methionine, and cysteine	Cysteine Biosynthesis	Sulfate transporter, CysZ-type	1	1	0	0	1	0	0	0	0	0	0	0	0	0	0	0	0	0
Amino Acids and Derivatives	Lysine, threonine, methionine, and cysteine	Cysteine Biosynthesis	Sulfite reductase [NADPH] flavoprotein alpha-component (EC 1.8.1.2)	1	1	0	0	1	0	0	0	0	0	0	0	0	0	0	0	0	0
Amino Acids and Derivatives	Lysine, threonine, methionine, and cysteine	Cysteine Biosynthesis	Sulfite reductase [NADPH] hemoprotein beta-component (EC 1.8.1.2)	1	1	0	0	1	0	0	0	0	0	0	0	0	0	0	0	0	0
Amino Acids and Derivatives	Lysine, threonine, methionine, and cysteine	Lysine Biosynthesis DAP Pathway	2,3,4,5-tetrahydropyridine-2,6-dicarboxylate N-succinyltransferase (EC 2.3.1.117)	1	1	1	1	1	1	1	1	0	1	1	1	1	1	1	1	1	1
Amino Acids and Derivatives	Lysine, threonine, methionine, and cysteine	Lysine Biosynthesis DAP Pathway	4-hydroxy-tetrahydrodipicolinate reductase (EC 1.17.1.8)	1	1	1	1	1	1	1	1	0	1	1	1	1	1	1	1	1	1
Amino Acids and Derivatives	Lysine, threonine, methionine, and cysteine	Lysine Biosynthesis DAP Pathway	4-hydroxy-tetrahydrodipicolinate synthase (EC 4.3.3.7)	1	1	1	1	1	1	1	1	0	1	1	1	1	1	1	1	1	1
Amino Acids and Derivatives	Lysine, threonine, methionine, and cysteine	Lysine Biosynthesis DAP Pathway	Aspartate-semialdehyde dehydrogenase (EC 1.2.1.11)	1	1	1	1	1	1	1	1	0	1	1	1	1	1	1	1	1	1
Amino Acids and Derivatives	Lysine, threonine, methionine, and cysteine	Lysine Biosynthesis DAP Pathway	Aspartokinase (EC 2.7.2.4)	1	1	1	1	1	1	1	1	0	1	1	1	1	1	1	1	1	1
Amino Acids and Derivatives	Lysine, threonine, methionine, and cysteine	Lysine Biosynthesis DAP Pathway	Diaminopimelate decarboxylase (EC 4.1.1.20)	1	1	1	1	1	1	1	1	0	1	1	1	1	1	1	1	1	1
Amino Acids and Derivatives	Lysine, threonine, methionine, and cysteine	Lysine Biosynthesis DAP Pathway	Diaminopimelate epimerase (EC 5.1.1.7)	1	1	1	1	1	1	1	1	0	1	1	1	1	1	1	1	1	1
Amino Acids and Derivatives	Lysine, threonine, methionine, and cysteine	Lysine Biosynthesis DAP Pathway	Meso-diaminopimelate D-dehydrogenase (EC 1.4.1.16)	0	0	1	0	0	0	0	1	0	0	0	0	0	0	0	0	0	0
Amino Acids and Derivatives	Lysine, threonine, methionine, and cysteine	Lysine Biosynthesis DAP Pathway	N-acetyl-L,L-diaminopimelate deacetylase (EC 3.5.1.47)	0	0	1	0	1	0	0	0	0	0	0	0	0	0	0	0	0	1
Amino Acids and Derivatives	Lysine, threonine, methionine, and cysteine	Lysine Biosynthesis DAP Pathway	N-succinyl-L,L-diaminopimelate aminotransferase (EC 2.6.1.17)	1	1	0	0	1	0	0	0	0	0	0	0	0	0	0	0	0	0
Amino Acids and Derivatives	Lysine, threonine, methionine, and cysteine	Lysine Biosynthesis DAP Pathway	N-succinyl-L,L-diaminopimelate desuccinylase (EC 3.5.1.18)	1	1	1	1	1	1	1	1	0	1	1	1	1	1	1	1	1	1
Amino Acids and Derivatives	Lysine, threonine, methionine, and cysteine	Lysine Biosynthesis DAP Pathway, GJO scratch	2,3,4,5-tetrahydropyridine-2,6-dicarboxylate N-succinyltransferase (EC 2.3.1.117)	1	1	1	1	1	1	1	1	0	1	1	1	1	1	1	1	1	1
Amino Acids and Derivatives	Lysine, threonine, methionine, and cysteine	Lysine Biosynthesis DAP Pathway, GJO scratch	4-hydroxy-tetrahydrodipicolinate reductase (EC 1.17.1.8)	1	1	1	1	1	1	1	1	0	1	1	1	1	1	1	1	1	1
Amino Acids and Derivatives	Lysine, threonine, methionine, and cysteine	Lysine Biosynthesis DAP Pathway, GJO scratch	4-hydroxy-tetrahydrodipicolinate synthase (EC 4.3.3.7)	1	1	1	1	1	1	1	1	0	1	1	1	1	1	1	1	1	1
Amino Acids and Derivatives	Lysine, threonine, methionine, and cysteine	Lysine Biosynthesis DAP Pathway, GJO scratch	Aspartate-semialdehyde dehydrogenase (EC 1.2.1.11)	1	1	1	1	1	1	1	1	1	1	1	1	1	1	1	1	1	1
Amino Acids and Derivatives	Lysine, threonine, methionine, and cysteine	Lysine Biosynthesis DAP Pathway, GJO scratch	Aspartokinase (EC 2.7.2.4)	1	1	1	1	1	1	1	1	1	1	1	1	1	1	1	1	1	1
Amino Acids and Derivatives	Lysine, threonine, methionine, and cysteine	Lysine Biosynthesis DAP Pathway, GJO scratch	Diaminopimelate decarboxylase (EC 4.1.1.20)	1	1	1	1	1	1	1	1	1	1	1	1	1	1	1	1	1	1
Amino Acids and Derivatives	Lysine, threonine, methionine, and cysteine	Lysine Biosynthesis DAP Pathway, GJO scratch	Diaminopimelate epimerase (EC 5.1.1.7)	1	1	1	1	1	1	1	1	0	1	1	1	1	1	1	1	1	1
Amino Acids and Derivatives	Lysine, threonine, methionine, and cysteine	Lysine Biosynthesis DAP Pathway, GJO scratch	Meso-diaminopimelate D-dehydrogenase (EC 1.4.1.16)	0	0	1	0	0	0	0	1	0	0	0	0	0	0	0	0	0	0
Amino Acids and Derivatives	Lysine, threonine, methionine, and cysteine	Lysine Biosynthesis DAP Pathway, GJO scratch	N-acetyl-L,L-diaminopimelate deacetylase (EC 3.5.1.47)	0	0	1	0	1	0	0	0	0	0	0	0	0	0	0	0	0	1
Amino Acids and Derivatives	Lysine, threonine, methionine, and cysteine	Lysine Biosynthesis DAP Pathway, GJO scratch	N-succinyl-L,L-diaminopimelate aminotransferase (EC 2.6.1.17)	1	1	0	0	1	0	0	0	0	0	0	0	0	0	0	0	0	0
Amino Acids and Derivatives	Lysine, threonine, methionine, and cysteine	Lysine Biosynthesis DAP Pathway, GJO scratch	N-succinyl-L,L-diaminopimelate desuccinylase (EC 3.5.1.18)	1	1	1	1	1	1	1	1	0	1	1	1	1	1	1	1	1	1
Amino Acids and Derivatives	Lysine, threonine, methionine, and cysteine	Lysine degradation	5-aminopentanamidase (EC 3.5.1.30)	0	0	0	0	0	0	0	0	0	0	0	1	0	0	0	0	0	0
Amino Acids and Derivatives	Lysine, threonine, methionine, and cysteine	Lysine degradation	Lysine 2,3-aminomutase (EC 5.4.3.2)	1	1	0	0	1	0	0	0	0	0	0	0	0	0	0	0	0	0
Amino Acids and Derivatives	Lysine, threonine, methionine, and cysteine	Lysine degradation	Lysine 2-monooxygenase (EC 1.13.12.2)	0	0	0	0	0	0	1	0	0	0	0	1	0	0	0	0	0	0
Amino Acids and Derivatives	Lysine, threonine, methionine, and cysteine	Lysine degradation	Lysine decarboxylase (EC 4.1.1.18)	0	0	0	0	0	0	1	0	0	0	0	1	0	0	0	0	0	0
Amino Acids and Derivatives	Lysine, threonine, methionine, and cysteine	Lysine degradation	Lysine decarboxylase 2, constitutive (EC 4.1.1.18)	1	1	0	0	1	0	0	0	0	0	0	0	0	0	0	0	0	0
Amino Acids and Derivatives	Lysine, threonine, methionine, and cysteine	Lysine degradation	Lysine decarboxylase, inducible (EC 4.1.1.18)	1	1	0	0	0	0	0	0	0	0	0	0	0	0	0	0	0	0
Amino Acids and Derivatives	Lysine, threonine, methionine, and cysteine	Lysine degradation	Lysine/cadaverine antiporter membrane protein CadB	1	1	0	0	0	0	0	0	0	0	0	0	0	0	0	0	0	0
Amino Acids and Derivatives	Lysine, threonine, methionine, and cysteine	Lysine degradation	Transcriptional activator of cad operon	1	1	0	0	0	0	0	0	0	0	0	0	0	0	0	0	0	0
Amino Acids and Derivatives	Lysine, threonine, methionine, and cysteine	Methionine Biosynthesis	5,10-methylenetetrahydrofolate reductase (EC 1.5.1.20)	1	1	1	1	1	0	0	1	0	0	1	1	1	1	1	0	0	0
Amino Acids and Derivatives	Lysine, threonine, methionine, and cysteine	Methionine Biosynthesis	5-methyltetrahydrofolate--homocysteine methyltransferase (EC 2.1.1.13)	1	1	0	0	0	0	0	0	0	0	1	0	0	0	1	0	0	0
Amino Acids and Derivatives	Lysine, threonine, methionine, and cysteine	Methionine Biosynthesis	5-methyltetrahydropteroyltriglutamate--homocysteine methyltransferase (EC 2.1.1.14)	1	1	1	0	1	0	0	1	0	0	0	1	1	1	1	0	0	0
Amino Acids and Derivatives	Lysine, threonine, methionine, and cysteine	Methionine Biosynthesis	Adenosylhomocysteinase (EC 3.3.1.1)	0	0	1	1	0	1	0	1	0	0	1	1	0	0	0	0	0	0
Amino Acids and Derivatives	Lysine, threonine, methionine, and cysteine	Methionine Biosynthesis	Cystathionine beta-lyase (EC 4.4.1.8)	1	1	0	0	1	0	0	0	0	0	0	0	0	0	0	0	0	0
Amino Acids and Derivatives	Lysine, threonine, methionine, and cysteine	Methionine Biosynthesis	Cystathionine beta-lyase, type II (EC 4.4.1.8)	0	0	1	0	1	1	0	1	0	0	1	0	1	0	1	0	0	0
Amino Acids and Derivatives	Lysine, threonine, methionine, and cysteine	Methionine Biosynthesis	Cystathionine beta-synthase (EC 4.2.1.22)	0	0	1	1	0	1	0	1	0	0	1	1	0	0	1	0	0	0
Amino Acids and Derivatives	Lysine, threonine, methionine, and cysteine	Methionine Biosynthesis	Cystathionine gamma-lyase (EC 4.4.1.1)	0	0	1	1	0	1	0	1	0	0	1	1	1	1	1	0	0	0
Amino Acids and Derivatives	Lysine, threonine, methionine, and cysteine	Methionine Biosynthesis	Cystathionine gamma-synthase (EC 2.5.1.48)	1	1	1	1	1	0	0	1	0	0	0	1	1	1	1	0	0	0
Amino Acids and Derivatives	Lysine, threonine, methionine, and cysteine	Methionine Biosynthesis	Homocysteine S-methyltransferase (EC 2.1.1.10)	0	1	0	0	1	0	0	0	0	0	1	0	0	0	1	0	0	0
Amino Acids and Derivatives	Lysine, threonine, methionine, and cysteine	Methionine Biosynthesis	Homoserine O-acetyltransferase (EC 2.3.1.31)	0	0	1	1	0	1	0	1	0	0	1	1	1	1	1	0	0	0
Amino Acids and Derivatives	Lysine, threonine, methionine, and cysteine	Methionine Biosynthesis	Homoserine O-succinyltransferase (EC 2.3.1.46)	1	1	0	0	1	0	0	0	0	0	0	0	0	0	0	0	0	0
Amino Acids and Derivatives	Lysine, threonine, methionine, and cysteine	Methionine Biosynthesis	Homoserine dehydrogenase (EC 1.1.1.3)	1	1	1	1	1	1	0	1	0	0	1	1	1	1	1	0	0	0
Amino Acids and Derivatives	Lysine, threonine, methionine, and cysteine	Methionine Biosynthesis	Homoserine kinase (EC 2.7.1.39)	1	1	1	1	1	1	0	1	0	0	1	1	1	1	1	0	0	0
Amino Acids and Derivatives	Lysine, threonine, methionine, and cysteine	Methionine Biosynthesis	Methionine ABC transporter ATP-binding protein	1	1	1	1	1	1	0	1	0	0	1	1	1	1	1	0	0	0
Amino Acids and Derivatives	Lysine, threonine, methionine, and cysteine	Methionine Biosynthesis	Methionine ABC transporter permease protein	1	1	1	1	1	1	0	1	0	0	1	1	1	1	1	0	0	0
Amino Acids and Derivatives	Lysine, threonine, methionine, and cysteine	Methionine Biosynthesis	Methionine ABC transporter substrate-binding protein	1	1	1	1	1	1	0	1	0	0	1	1	1	1	1	0	0	0
Amino Acids and Derivatives	Lysine, threonine, methionine, and cysteine	Methionine Biosynthesis	Methionine repressor MetJ	1	1	0	0	1	0	0	0	0	0	0	0	0	0	0	0	0	0
Amino Acids and Derivatives	Lysine, threonine, methionine, and cysteine	Methionine Biosynthesis	O-acetylhomoserine sulfhydrylase (EC 2.5.1.49)	0	0	1	1	0	1	0	1	0	0	1	1	1	1	1	0	0	0
Amino Acids and Derivatives	Lysine, threonine, methionine, and cysteine	Methionine Biosynthesis	O-succinylhomoserine sulfhydrylase (EC 2.5.1.48)	0	0	1	1	0	1	0	1	0	0	1	1	1	1	1	0	0	0
Amino Acids and Derivatives	Lysine, threonine, methionine, and cysteine	Methionine Biosynthesis	S-adenosylhomocysteine nucleosidase (EC 3.2.2.9)	1	1	1	0	1	0	0	1	0	0	0	0	1	0	1	0	0	0
Amino Acids and Derivatives	Lysine, threonine, methionine, and cysteine	Methionine Biosynthesis	S-adenosylmethionine synthetase (EC 2.5.1.6)	1	1	1	1	1	1	0	1	0	0	1	1	1	1	1	0	0	0
Amino Acids and Derivatives	Lysine, threonine, methionine, and cysteine	Methionine Biosynthesis	S-ribosylhomocysteine lyase (EC 4.4.1.21)	1	1	1	0	1	0	0	1	0	0	0	0	0	0	1	0	0	0
Amino Acids and Derivatives	Lysine, threonine, methionine, and cysteine	Methionine Biosynthesis	Serine acetyltransferase (EC 2.3.1.30)	1	1	1	1	1	1	0	1	0	0	0	1	1	1	1	0	0	0
Amino Acids and Derivatives	Lysine, threonine, methionine, and cysteine	Methionine Biosynthesis	Transcriptional activator MetR	1	1	0	0	1	0	0	0	0	0	0	0	0	0	0	0	0	0
Amino Acids and Derivatives	Lysine, threonine, methionine, and cysteine	Methionine Degradation	2-Oxobutyrate oxidase, putative	0	0	1	0	1	1	0	1	0	0	0	0	0	0	0	0	0	0
Amino Acids and Derivatives	Lysine, threonine, methionine, and cysteine	Methionine Degradation	Adenosylhomocysteinase (EC 3.3.1.1)	0	0	1	0	0	1	0	1	0	0	1	1	0	0	0	0	0	1
Amino Acids and Derivatives	Lysine, threonine, methionine, and cysteine	Methionine Degradation	Cystathionine beta-synthase (EC 4.2.1.22)	0	0	1	0	0	1	0	1	0	0	1	1	0	0	1	0	0	0
Amino Acids and Derivatives	Lysine, threonine, methionine, and cysteine	Methionine Degradation	Cystathionine gamma-lyase (EC 4.4.1.1)	0	0	1	0	0	1	0	1	0	0	1	1	1	1	1	0	0	0
Amino Acids and Derivatives	Lysine, threonine, methionine, and cysteine	Methionine Degradation	Methionine ABC transporter ATP-binding protein	1	1	1	0	1	1	0	1	0	0	1	1	1	1	1	0	0	0
Amino Acids and Derivatives	Lysine, threonine, methionine, and cysteine	Methionine Degradation	Methionine ABC transporter permease protein	1	1	1	0	1	1	0	1	1	0	1	1	1	1	1	0	0	0
Amino Acids and Derivatives	Lysine, threonine, methionine, and cysteine	Methionine Degradation	Methionine ABC transporter substrate-binding protein	1	1	1	0	1	1	0	1	0	0	1	1	1	1	1	0	0	0
Amino Acids and Derivatives	Lysine, threonine, methionine, and cysteine	Methionine Degradation	Methionine gamma-lyase (EC 4.4.1.11)	0	0	0	0	1	1	0	0	1	0	0	0	0	0	1	0	0	1
Amino Acids and Derivatives	Lysine, threonine, methionine, and cysteine	Methionine Degradation	Pyruvate dehydrogenase E1 component (EC 1.2.4.1)	1	1	1	0	1	1	0	1	1	0	1	1	1	1	1	0	0	0
Amino Acids and Derivatives	Lysine, threonine, methionine, and cysteine	Methionine Degradation	S-adenosylhomocysteine nucleosidase (EC 3.2.2.9)	1	1	1	0	1	0	0	1	1	0	0	0	1	0	1	0	0	0
Amino Acids and Derivatives	Lysine, threonine, methionine, and cysteine	Methionine Degradation	S-adenosylmethionine synthetase (EC 2.5.1.6)	1	1	1	0	1	1	0	1	1	0	1	1	1	1	1	0	0	1
Amino Acids and Derivatives	Lysine, threonine, methionine, and cysteine	Methionine Degradation	S-ribosylhomocysteine lyase (EC 4.4.1.21)	1	1	1	0	1	0	0	1	1	0	0	0	0	0	1	0	0	0
Amino Acids and Derivatives	Lysine, threonine, methionine, and cysteine	Methionine Salvage	1,2-dihydroxy-3-keto-5-methylthiopentene dioxygenase (EC 1.13.11.54)	0	0	0	0	1	0	0	0	0	0	0	0	0	0	0	0	0	0
Amino Acids and Derivatives	Lysine, threonine, methionine, and cysteine	Methionine Salvage	2,3-diketo-5-methylthiopentyl-1-phosphate enolase-phosphatase (EC 3.1.3.77)	0	0	0	0	1	0	0	0	0	0	0	0	0	0	0	0	0	0
Amino Acids and Derivatives	Lysine, threonine, methionine, and cysteine	Methionine Salvage	5'-methylthioadenosine nucleosidase (EC 3.2.2.16)	0	0	0	0	1	0	0	0	0	0	0	0	0	0	0	0	0	0
Amino Acids and Derivatives	Lysine, threonine, methionine, and cysteine	Methionine Salvage	5'-methylthioadenosine phosphorylase (EC 2.4.2.28)	0	0	0	0	1	0	0	0	0	0	0	0	0	0	0	0	0	0
Amino Acids and Derivatives	Lysine, threonine, methionine, and cysteine	Methionine Salvage	5-methylthioribose kinase (EC 2.7.1.100)	0	0	0	0	1	0	0	0	0	0	0	0	0	0	0	0	0	0
Amino Acids and Derivatives	Lysine, threonine, methionine, and cysteine	Methionine Salvage	Glutamine-dependent 2-keto-4-methylthiobutyrate transaminase	0	0	0	0	1	0	0	0	0	0	0	0	0	0	0	0	0	0
Amino Acids and Derivatives	Lysine, threonine, methionine, and cysteine	Methionine Salvage	Methylthioribulose-1-phosphate dehydratase (EC 4.2.1.109)	0	0	0	0	1	0	0	0	0	0	0	0	0	0	0	0	0	0
Amino Acids and Derivatives	Lysine, threonine, methionine, and cysteine	S-methylmethionine	Homocysteine S-methyltransferase (EC 2.1.1.10)	0	1	0	0	1	0	1	0	0	1	1	0	0	0	1	0	0	0
Amino Acids and Derivatives	Lysine, threonine, methionine, and cysteine	S-methylmethionine	S-methylmethionine permease	0	1	0	0	1	0	1	0	0	0	0	0	0	0	0	0	0	0
Amino Acids and Derivatives	Lysine, threonine, methionine, and cysteine	Threonine anaerobic catabolism gene cluster	2-ketobutyrate formate-lyase (EC 2.3.1.-)	1	1	0	0	0	0	0	0	0	0	0	0	0	0	0	0	0	0
Amino Acids and Derivatives	Lysine, threonine, methionine, and cysteine	Threonine anaerobic catabolism gene cluster	Acetate kinase (EC 2.7.2.1)	1	1	0	0	0	0	0	0	0	0	0	0	0	0	0	0	0	0
Amino Acids and Derivatives	Lysine, threonine, methionine, and cysteine	Threonine anaerobic catabolism gene cluster	L-threonine transporter, anaerobically inducible	1	1	0	0	0	0	0	0	0	0	0	0	0	0	0	0	0	0
Amino Acids and Derivatives	Lysine, threonine, methionine, and cysteine	Threonine anaerobic catabolism gene cluster	Phosphate acetyltransferase (EC 2.3.1.8)	1	1	0	0	0	0	0	0	0	0	0	0	0	0	0	0	0	0
Amino Acids and Derivatives	Lysine, threonine, methionine, and cysteine	Threonine anaerobic catabolism gene cluster	Propionate kinase (EC 2.7.2.15)	1	1	0	0	0	0	0	0	0	0	0	0	0	0	0	0	0	0
Amino Acids and Derivatives	Lysine, threonine, methionine, and cysteine	Threonine anaerobic catabolism gene cluster	Serine transporter	1	1	0	0	0	0	0	0	0	0	0	0	0	0	0	0	0	0
Amino Acids and Derivatives	Lysine, threonine, methionine, and cysteine	Threonine anaerobic catabolism gene cluster	Threonine catabolic operon transcriptional activator TdcA	1	1	0	0	0	0	0	0	0	0	0	0	0	0	0	0	0	0
Amino Acids and Derivatives	Lysine, threonine, methionine, and cysteine	Threonine anaerobic catabolism gene cluster	Threonine catabolic operon transcriptional activator TdcR	1	0	0	0	0	0	0	0	0	0	0	0	0	0	0	0	0	0
Amino Acids and Derivatives	Lysine, threonine, methionine, and cysteine	Threonine anaerobic catabolism gene cluster	Threonine dehydratase, catabolic (EC 4.3.1.19)	1	1	0	0	0	0	0	0	0	0	0	0	0	0	0	0	0	0
Amino Acids and Derivatives	Lysine, threonine, methionine, and cysteine	Threonine and Homoserine Biosynthesis	Aspartate aminotransferase (EC 2.6.1.1)	1	1	1	1	1	1	1	1	1	1	1	1	1	1	1	1	1	1
Amino Acids and Derivatives	Lysine, threonine, methionine, and cysteine	Threonine and Homoserine Biosynthesis	Aspartate-semialdehyde dehydrogenase (EC 1.2.1.11)	1	1	1	1	1	1	1	1	1	1	1	1	1	1	1	1	1	1
Amino Acids and Derivatives	Lysine, threonine, methionine, and cysteine	Threonine and Homoserine Biosynthesis	Aspartokinase (EC 2.7.2.4)	1	1	1	1	1	1	1	1	1	1	1	1	1	1	1	1	1	1
Amino Acids and Derivatives	Lysine, threonine, methionine, and cysteine	Threonine and Homoserine Biosynthesis	Homoserine dehydrogenase (EC 1.1.1.3)	1	1	1	1	1	1	1	1	1	1	1	1	1	1	1	1	1	1
Amino Acids and Derivatives	Lysine, threonine, methionine, and cysteine	Threonine and Homoserine Biosynthesis	Homoserine kinase (EC 2.7.1.39)	1	1	1	1	1	1	1	1	1	1	1	1	1	1	1	1	1	1
Amino Acids and Derivatives	Lysine, threonine, methionine, and cysteine	Threonine and Homoserine Biosynthesis	Threonine synthase (EC 4.2.3.1)	1	1	1	1	1	1	1	1	1	1	1	1	1	1	1	1	1	1
Amino Acids and Derivatives	Lysine, threonine, methionine, and cysteine	Threonine degradation	L-allo-threonine aldolase	0	0	0	0	0	0	0	0	0	0	0	1	0	0	0	0	0	0
Amino Acids and Derivatives	Lysine, threonine, methionine, and cysteine	Threonine degradation	L-threonine 3-dehydrogenase (EC 1.1.1.103)	1	1	1	0	0	0	1	1	1	0	1	0	0	0	0	0	0	0
Amino Acids and Derivatives	Lysine, threonine, methionine, and cysteine	Threonine degradation	L-threonine transporter, anaerobically inducible	1	1	0	0	0	0	0	0	0	0	0	0	0	0	0	0	0	0
Amino Acids and Derivatives	Lysine, threonine, methionine, and cysteine	Threonine degradation	Monoamine oxidase (1.4.3.4)	0	1	0	0	0	1	1	0	0	1	1	0	1	0	1	1	1	0
Amino Acids and Derivatives	Lysine, threonine, methionine, and cysteine	Threonine degradation	Threonine catabolic operon transcriptional activator TdcR	1	0	0	0	0	0	0	0	0	0	0	0	0	0	0	0	0	0
Amino Acids and Derivatives	Lysine, threonine, methionine, and cysteine	Threonine degradation	Threonine dehydratase, catabolic (EC 4.3.1.19)	1	1	1	1	0	1	1	1	0	1	1	0	1	0	1	0	0	0
Amino Acids and Derivatives	Lysine, threonine, methionine, and cysteine	Threonine degradation	Threonine dehydrogenase and related Zn-dependent dehydrogenases	0	0	1	1	1	1	1	1	1	1	1	1	1	1	1	1	1	1
Amino Acids and Derivatives	Lysine, threonine, methionine, and cysteine	Threonine degradation	Transcriptional regulator GabR of GABA utilization (GntR family with aminotransferase-like domain)	0	0	0	0	1	0	0	0	0	0	0	0	0	0	0	0	0	0
Amino Acids and Derivatives	Polyamines	DAP (1,3-diaminopropane) production	Diaminobutyrate--2-oxoglutarate aminotransferase (EC 2.6.1.76)	0	0	0	0	1	0	0	0	0	0	0	0	0	0	0	0	0	0
Amino Acids and Derivatives	Polyamines	DAP (1,3-diaminopropane) production	L-2,4-diaminobutyrate decarboxylase (EC 4.1.1.86)	0	0	0	0	1	0	0	0	0	0	0	0	0	0	0	0	0	0
Amino Acids and Derivatives	Polyamines	DAP (1,3-diaminopropane) production	Siderophore biosynthesis L-2,4-diaminobutyrate decarboxylase	0	0	0	0	1	0	0	0	0	0	0	0	0	0	0	0	0	1
Amino Acids and Derivatives	Polyamines	DAP (1,3-diaminopropane) production	Siderophore biosynthesis diaminobutyrate--2-oxoglutarate aminotransferase (EC 2.6.1.76)	0	0	0	0	0	0	0	0	0	0	0	0	0	0	0	0	0	1
Amino Acids and Derivatives	Proline and 4-hydroxyproline	Proline Synthesis	Gamma-glutamyl phosphate reductase (EC 1.2.1.41)	1	1	1	1	1	1	1	1	1	1	1	1	1	1	1	0	0	0
Amino Acids and Derivatives	Proline and 4-hydroxyproline	Proline Synthesis	Glutamate 5-kinase (EC 2.7.2.11)	1	1	1	1	1	1	1	1	1	1	1	1	1	1	1	0	0	0
Amino Acids and Derivatives	Proline and 4-hydroxyproline	Proline Synthesis	NADP-specific glutamate dehydrogenase (EC 1.4.1.4)	1	1	1	1	1	1	1	1	1	1	1	0	1	1	0	0	0	0
Amino Acids and Derivatives	Proline and 4-hydroxyproline	Proline Synthesis	Pyrroline-5-carboxylate reductase (EC 1.5.1.2)	1	1	1	1	1	1	1	1	1	1	1	1	1	1	1	1	1	1
Amino Acids and Derivatives	Proline and 4-hydroxyproline	Proline Synthesis	RNA-binding C-terminal domain PUA	1	1	1	1	1	1	1	1	1	1	1	1	1	1	1	0	0	0
Amino Acids and Derivatives	Proline and 4-hydroxyproline	Proline, 4-hydroxyproline uptake and utilization	1-pyrroline-4-hydroxy-2-carboxylate deaminase (EC 3.5.4.22)	0	0	1	0	0	0	0	1	1	0	0	0	0	0	0	0	0	1
Amino Acids and Derivatives	Proline and 4-hydroxyproline	Proline, 4-hydroxyproline uptake and utilization	4-hydroxyproline epimerase (EC 5.1.1.8)	0	0	1	0	0	0	0	1	1	0	0	0	0	0	0	0	0	1
Amino Acids and Derivatives	Proline and 4-hydroxyproline	Proline, 4-hydroxyproline uptake and utilization	D-amino-acid oxidase (EC 1.4.3.3)	0	0	1	0	0	0	0	1	1	1	1	0	0	0	0	1	1	1
Amino Acids and Derivatives	Proline and 4-hydroxyproline	Proline, 4-hydroxyproline uptake and utilization	D-proline reductase, 26 kDa subunit (EC 1.21.4.1)	0	0	0	0	0	0	0	0	0	0	0	1	0	0	0	0	0	0
Amino Acids and Derivatives	Proline and 4-hydroxyproline	Proline, 4-hydroxyproline uptake and utilization	Delta-1-pyrroline-5-carboxylate dehydrogenase (EC 1.2.1.88)	1	1	1	1	1	1	1	1	1	1	1	1	1	1	0	1	1	1
Amino Acids and Derivatives	Proline and 4-hydroxyproline	Proline, 4-hydroxyproline uptake and utilization	L-Proline/Glycine betaine transporter ProP	1	1	1	1	1	0	1	1	0	1	1	0	0	1	0	0	0	1
Amino Acids and Derivatives	Proline and 4-hydroxyproline	Proline, 4-hydroxyproline uptake and utilization	Predicted regulator PutR for proline utilization, GntR family	0	0	0	0	0	0	0	0	1	0	0	0	0	0	0	0	0	1
Amino Acids and Derivatives	Proline and 4-hydroxyproline	Proline, 4-hydroxyproline uptake and utilization	Proline iminopeptidase (EC 3.4.11.5)	0	0	1	1	0	1	1	1	1	1	0	1	0	0	0	0	0	0
Amino Acids and Derivatives	Proline and 4-hydroxyproline	Proline, 4-hydroxyproline uptake and utilization	Proline racemase (EC 5.1.1.4)	0	0	0	0	0	0	0	0	0	0	0	0	0	0	0	0	0	1
Amino Acids and Derivatives	Proline and 4-hydroxyproline	Proline, 4-hydroxyproline uptake and utilization	Proline/sodium symporter PutP (TC 2.A.21.2.1)	1	1	1	1	1	0	0	1	0	0	0	0	0	1	0	1	1	0
Amino Acids and Derivatives	Proline and 4-hydroxyproline	Proline, 4-hydroxyproline uptake and utilization	Putative oxidoreductase in 4-hydroxyproline catabolic gene cluster	0	0	0	0	0	0	0	0	1	0	0	0	0	0	0	0	0	0
Amino Acids and Derivatives	Proline and 4-hydroxyproline	Proline, 4-hydroxyproline uptake and utilization	Transcriptional repressor of PutA and PutP	1	1	0	0	1	0	0	0	0	0	0	0	0	0	0	0	0	0
Carbohydrates	Aminosugars	Chitin and N-acetylglucosamine utilization	Chitin binding protein	0	0	0	0	1	0	0	0	0	0	0	0	0	0	1	0	0	0
Carbohydrates	Aminosugars	Chitin and N-acetylglucosamine utilization	Chitinase (EC 3.2.1.14)	0	1	0	0	1	1	0	0	0	0	0	1	0	0	1	0	0	0
Carbohydrates	Aminosugars	Chitin and N-acetylglucosamine utilization	Glucosamine-6-phosphate deaminase (EC 3.5.99.6)	1	1	1	1	1	1	1	1	0	0	0	0	0	1	1	0	0	1
Carbohydrates	Aminosugars	Chitin and N-acetylglucosamine utilization	Glucosamine-6-phosphate deaminase [isomerizing], alternative (EC 3.5.99.6)	0	0	1	0	0	1	1	1	1	0	0	1	0	0	1	0	0	0
Carbohydrates	Aminosugars	Chitin and N-acetylglucosamine utilization	N-Acetyl-D-glucosamine ABC transport system, permease protein 2	0	0	1	0	0	0	0	1	0	0	0	0	0	0	0	0	0	0
Carbohydrates	Aminosugars	Chitin and N-acetylglucosamine utilization	N-Acetyl-D-glucosamine ABC transport system, sugar-binding protein	0	0	0	0	0	0	0	0	0	0	0	0	0	0	1	0	0	0
Carbohydrates	Aminosugars	Chitin and N-acetylglucosamine utilization	N-acetylglucosamine kinase of eukaryotic type (EC 2.7.1.59)	0	0	1	0	0	1	1	1	0	0	0	0	0	0	1	0	0	1
Carbohydrates	Aminosugars	Chitin and N-acetylglucosamine utilization	N-acetylglucosamine related transporter, NagX	0	0	0	0	0	0	0	0	1	0	0	0	0	0	0	0	0	0
Carbohydrates	Aminosugars	Chitin and N-acetylglucosamine utilization	N-acetylglucosamine-6-phosphate deacetylase (EC 3.5.1.25)	1	1	1	1	1	1	1	1	1	0	0	1	0	1	1	1	1	1
Carbohydrates	Aminosugars	Chitin and N-acetylglucosamine utilization	N-acetylglucosamine-6P-responsive transcriptional repressor NagC, ROK family	1	1	0	0	1	0	0	0	0	0	0	0	0	0	0	0	0	0
Carbohydrates	Aminosugars	Chitin and N-acetylglucosamine utilization	Phosphatase NagD predicted to act in N-acetylglucosamine utilization subsystem	1	1	0	0	1	0	0	0	0	0	0	0	0	0	0	0	0	1
Carbohydrates	Aminosugars	Chitin and N-acetylglucosamine utilization	Predicted N-acetyl-glucosamine kinase 2, ROK family (EC 2.7.1.59)	0	0	1	0	0	1	0	1	0	0	0	1	0	0	1	0	0	0
Carbohydrates	Aminosugars	Chitin and N-acetylglucosamine utilization	Predicted transcriptional regulator of N-Acetylglucosamine utilization, GntR family	0	0	1	1	0	0	1	1	1	0	0	0	0	1	0	1	1	1
Carbohydrates	Carbohydrates - no subcategory	CBSS-155864.1.peg.5027	ABC transport system, ATP-binding protein Z5691	1	0	0	0	0	0	0	0	0	0	0	0	0	0	0	0	0	0
Carbohydrates	Carbohydrates - no subcategory	CBSS-155864.1.peg.5027	ABC transport system, periplasmic substrate-binding protein Z5689	1	0	0	0	0	0	0	0	0	0	0	0	0	0	0	0	0	0
Carbohydrates	Carbohydrates - no subcategory	CBSS-155864.1.peg.5027	ABC transport system, permease protein Z5690	1	0	0	0	0	0	0	0	0	0	0	0	0	0	0	0	0	0
Carbohydrates	Carbohydrates - no subcategory	CBSS-155864.1.peg.5027	PfkB family carbohydrate kinase Z5686, in cluster with transporter and aldolase	1	0	0	0	0	0	0	0	0	0	0	0	0	0	0	0	0	0
Carbohydrates	Carbohydrates - no subcategory	CBSS-155864.1.peg.5027	Putative aldolase Z5687	1	0	0	0	0	0	0	0	0	0	0	0	0	0	0	0	0	0
Carbohydrates	Carbohydrates - no subcategory	CBSS-155864.1.peg.5027	Response regulator protein Z5684	1	0	0	0	0	0	0	0	0	0	0	0	0	0	0	0	0	0
Carbohydrates	Carbohydrates - no subcategory	CBSS-155864.1.peg.5027	Two-component system sensor protein Z5692	1	0	0	0	0	0	0	0	0	0	0	0	0	0	0	0	0	0
Carbohydrates	Carbohydrates - no subcategory	CBSS-155864.1.peg.5027	Uncharacterized protein Z5688, in cluster with transporter and aldolase	1	0	0	0	0	0	0	0	0	0	0	0	0	0	0	0	0	0
Carbohydrates	Carbohydrates - no subcategory	Carbon storage regulator	Carbon storage regulator	1	1	0	1	1	1	0	0	0	1	1	1	0	0	0	0	0	0
Carbohydrates	Carbohydrates - no subcategory	Carbon storage regulator	Flagellar assembly factor FliW	0	0	0	1	0	0	0	0	0	1	1	1	0	0	0	0	0	0
Carbohydrates	Carbohydrates - no subcategory	Conserved cluster around inner membrane protein gene yghQ, probably involved in polysaccharide biosynthesis	Conserved ATP-binding protein YghS	0	1	0	0	0	0	0	0	0	0	0	0	0	0	0	0	0	0
Carbohydrates	Carbohydrates - no subcategory	Conserved cluster around inner membrane protein gene yghQ, probably involved in polysaccharide biosynthesis	Conserved protein YghR, with nucleoside triphosphate hydrolase domain	0	1	0	0	0	0	0	0	0	0	0	0	0	0	0	0	0	0
Carbohydrates	Carbohydrates - no subcategory	Conserved cluster around inner membrane protein gene yghQ, probably involved in polysaccharide biosynthesis	Conserved protein YghT, with nucleoside triphosphate hydrolase domain	0	1	0	0	0	0	0	0	0	0	0	0	0	0	0	0	0	0
Carbohydrates	Carbohydrates - no subcategory	Conserved cluster around inner membrane protein gene yghQ, probably involved in polysaccharide biosynthesis	Inner membrane protein YghQ, probably involved in polysaccharide biosynthesis	0	1	0	0	0	0	0	0	0	0	0	0	0	0	0	0	0	0
Carbohydrates	Carbohydrates - no subcategory	Unknown sugar utilization (cluster yphABCDEFG)	Aldose 1-epimerase family protein YphB	1	1	0	0	0	0	0	0	0	0	0	0	0	0	0	0	0	0
Carbohydrates	Carbohydrates - no subcategory	Unknown sugar utilization (cluster yphABCDEFG)	Hypothetical zinc-type alcohol dehydrogenase-like protein YphC	1	1	0	0	0	0	0	0	0	0	0	0	0	0	0	0	0	0
Carbohydrates	Carbohydrates - no subcategory	Unknown sugar utilization (cluster yphABCDEFG)	Inner membrane protein YphA	1	1	0	0	0	0	0	0	0	0	0	0	0	0	0	0	0	0
Carbohydrates	Carbohydrates - no subcategory	Unknown sugar utilization (cluster yphABCDEFG)	Predicted sugar ABC transport system, ATP-binding protein YphE	1	1	0	0	0	0	0	0	0	0	0	0	0	0	0	0	0	0
Carbohydrates	Carbohydrates - no subcategory	Unknown sugar utilization (cluster yphABCDEFG)	Predicted sugar ABC transport system, periplasmic binding protein YphF precursor	1	1	0	0	0	0	0	0	0	0	0	0	0	0	0	0	0	0
Carbohydrates	Carbohydrates - no subcategory	Unknown sugar utilization (cluster yphABCDEFG)	Predicted sugar ABC transport system, permease protein YphD	1	1	0	0	0	0	0	0	0	0	0	0	0	0	0	0	0	0
Carbohydrates	Carbohydrates - no subcategory	Unknown sugar utilization (cluster yphABCDEFG)	Uncharacterized protein YphG, TPR-domain containing	1	1	0	0	0	0	0	0	0	0	0	0	0	0	0	0	0	0
Carbohydrates	Carbohydrates - no subcategory	VC0266	Hypothetical protein VC0266 (sugar utilization related?)	0	0	0	0	0	0	0	0	0	0	0	0	0	0	1	0	0	0
Carbohydrates	Central carbohydrate metabolism	Dehydrogenase complexes	2-oxoglutarate dehydrogenase E1 component (EC 1.2.4.2)	1	1	1	1	1	1	1	1	1	1	1	1	1	1	1	1	1	1
Carbohydrates	Central carbohydrate metabolism	Dehydrogenase complexes	Branched-chain alpha-keto acid dehydrogenase, E1 component, alpha subunit (EC 1.2.4.4)	0	0	1	1	0	1	1	1	1	1	1	1	1	1	1	1	1	1
Carbohydrates	Central carbohydrate metabolism	Dehydrogenase complexes	Branched-chain alpha-keto acid dehydrogenase, E1 component, beta subunit (EC 1.2.4.4)	0	0	1	1	0	1	1	1	1	1	1	1	1	1	1	1	1	1
Carbohydrates	Central carbohydrate metabolism	Dehydrogenase complexes	Cytosol aminopeptidase PepA (EC 3.4.11.1)	1	1	1	1	1	1	1	1	1	1	1	1	1	1	1	0	0	1
Carbohydrates	Central carbohydrate metabolism	Dehydrogenase complexes	Dihydrolipoamide acetyltransferase component (E2) of acetoin dehydrogenase complex (EC 2.3.1.-)	0	0	0	0	0	0	0	0	1	0	0	0	0	0	0	0	0	0
Carbohydrates	Central carbohydrate metabolism	Dehydrogenase complexes	Dihydrolipoamide acetyltransferase component of pyruvate dehydrogenase complex (EC 2.3.1.12)	1	1	1	1	1	1	1	1	1	1	1	1	1	1	1	1	1	1
Carbohydrates	Central carbohydrate metabolism	Dehydrogenase complexes	Dihydrolipoamide acyltransferase component of branched-chain alpha-keto acid dehydrogenase complex (EC 2.3.1.168)	0	0	1	1	0	1	1	1	1	1	1	1	1	1	1	1	1	1
Carbohydrates	Central carbohydrate metabolism	Dehydrogenase complexes	Dihydrolipoamide dehydrogenase of 2-oxoglutarate dehydrogenase (EC 1.8.1.4)	0	0	0	0	0	0	0	0	1	0	0	0	0	0	0	0	0	0
Carbohydrates	Central carbohydrate metabolism	Dehydrogenase complexes	Dihydrolipoamide dehydrogenase of branched-chain alpha-keto acid dehydrogenase (EC 1.8.1.4)	0	0	0	0	0	0	0	0	0	0	0	0	0	0	0	1	1	1
Carbohydrates	Central carbohydrate metabolism	Dehydrogenase complexes	Dihydrolipoamide succinyltransferase component (E2) of 2-oxoglutarate dehydrogenase complex (EC 2.3.1.61)	1	1	1	1	1	1	1	1	1	1	1	1	1	1	1	1	1	1
Carbohydrates	Central carbohydrate metabolism	Dehydrogenase complexes	Pyruvate dehydrogenase E1 component (EC 1.2.4.1)	1	1	1	1	1	1	1	1	1	1	1	1	1	1	1	0	0	0
Carbohydrates	Central carbohydrate metabolism	Dehydrogenase complexes	Pyruvate dehydrogenase E1 component alpha subunit (EC 1.2.4.1)	0	0	1	0	0	0	0	1	0	0	0	0	0	0	0	1	1	1
Carbohydrates	Central carbohydrate metabolism	Dehydrogenase complexes	Pyruvate dehydrogenase E1 component beta subunit (EC 1.2.4.1)	0	0	1	0	0	0	0	1	0	0	0	0	0	0	0	1	1	1
Carbohydrates	Central carbohydrate metabolism	Dihydroxyacetone kinases	DHA-specific EI component	1	1	0	0	0	0	0	0	0	0	0	0	0	0	0	0	0	0
Carbohydrates	Central carbohydrate metabolism	Dihydroxyacetone kinases	DHA-specific IIA component	1	1	1	1	0	1	1	1	0	0	1	0	0	0	1	1	1	1
Carbohydrates	Central carbohydrate metabolism	Dihydroxyacetone kinases	DHA-specific phosphocarrier protein HPr	1	1	1	1	0	1	1	1	0	0	1	0	0	0	1	0	0	0
Carbohydrates	Central carbohydrate metabolism	Dihydroxyacetone kinases	Dihydroxyacetone kinase, ATP-dependent (EC 2.7.1.29)	0	0	1	0	0	1	1	1	0	0	0	1	0	1	1	1	1	0
Carbohydrates	Central carbohydrate metabolism	Dihydroxyacetone kinases	Phosphoenolpyruvate-dihydroxyacetone phosphotransferase (EC 2.7.1.121), ADP-binding subunit DhaL	1	1	1	1	0	1	1	1	0	1	1	0	0	1	1	1	1	1
Carbohydrates	Central carbohydrate metabolism	Dihydroxyacetone kinases	Phosphoenolpyruvate-dihydroxyacetone phosphotransferase (EC 2.7.1.121), dihydroxyacetone binding subunit DhaK	1	1	1	1	0	1	1	1	0	1	1	0	0	1	1	1	1	1
Carbohydrates	Central carbohydrate metabolism	Dihydroxyacetone kinases	Phosphoenolpyruvate-dihydroxyacetone phosphotransferase (EC 2.7.1.121), subunit DhaM	1	1	1	1	0	1	1	1	0	0	1	0	0	0	1	1	1	1
Carbohydrates	Central carbohydrate metabolism	Dihydroxyacetone kinases	Phosphoenolpyruvate-dihydroxyacetone phosphotransferase operon regulatory protein DhaR	0	1	0	0	0	0	0	0	0	0	0	0	0	0	0	0	0	0
Carbohydrates	Central carbohydrate metabolism	Glycolate, glyoxylate interconversions	D-Lactate dehydrogenase, cytochrome c-dependent (EC 1.1.2.4)	0	0	0	0	0	0	0	0	1	0	0	0	0	0	0	0	0	0
Carbohydrates	Central carbohydrate metabolism	Glycolate, glyoxylate interconversions	Glycolate dehydrogenase (EC 1.1.99.14), FAD-binding subunit GlcE	0	1	0	0	0	0	0	0	1	1	1	0	0	0	1	1	1	1
Carbohydrates	Central carbohydrate metabolism	Glycolate, glyoxylate interconversions	Glycolate dehydrogenase (EC 1.1.99.14), iron-sulfur subunit GlcF	0	1	0	0	0	0	0	0	1	1	1	0	0	0	1	1	1	1
Carbohydrates	Central carbohydrate metabolism	Glycolate, glyoxylate interconversions	Glycolate dehydrogenase (EC 1.1.99.14), subunit GlcD	0	1	0	1	0	1	1	0	1	1	1	0	0	0	1	1	1	1
Carbohydrates	Central carbohydrate metabolism	Glycolate, glyoxylate interconversions	Glycolate oxidase (EC 1.1.3.15)	0	0	0	0	0	0	0	0	0	0	0	0	0	0	0	0	0	1
Carbohydrates	Central carbohydrate metabolism	Glycolate, glyoxylate interconversions	Glycolate permease	0	1	0	0	0	0	0	0	0	0	0	0	0	0	0	0	0	0
Carbohydrates	Central carbohydrate metabolism	Glycolate, glyoxylate interconversions	Glycolate utilization operon transcriptional activator GlcC	0	1	0	0	0	0	0	0	0	0	0	0	0	0	0	0	0	0
Carbohydrates	Central carbohydrate metabolism	Glycolate, glyoxylate interconversions	Glyoxylate reductase (EC 1.1.1.26)	0	0	0	0	0	0	0	0	0	0	0	0	0	1	0	1	1	1
Carbohydrates	Central carbohydrate metabolism	Glycolate, glyoxylate interconversions	Glyoxylate reductase (EC 1.1.1.79)	0	0	0	0	0	0	0	0	0	0	0	0	0	1	0	0	0	0
Carbohydrates	Central carbohydrate metabolism	Glycolate, glyoxylate interconversions	Hydroxypyruvate reductase (EC 1.1.1.81)	0	0	0	0	0	0	0	0	0	0	0	0	0	1	0	1	1	1
Carbohydrates	Central carbohydrate metabolism	Glycolate, glyoxylate interconversions	Hypothetical protein GlcG in glycolate utilization operon	0	1	0	0	0	0	0	0	0	0	0	0	0	0	0	0	0	0
Carbohydrates	Central carbohydrate metabolism	Glycolate, glyoxylate interconversions	Phosphoglycolate phosphatase (EC 3.1.3.18)	1	1	1	1	1	1	1	1	0	1	1	0	1	1	1	0	0	0
Carbohydrates	Central carbohydrate metabolism	Glycolate, glyoxylate interconversions	Phosphoglycolate phosphatase, archaeal type (EC 3.1.3.18)	0	0	0	0	0	0	0	0	0	1	1	0	0	0	0	0	0	0
Carbohydrates	Central carbohydrate metabolism	Glycolysis and Gluconeogenesis	6-phosphofructokinase (EC 2.7.1.11)	0	0	0	0	0	0	1	0	1	1	1	1	0	1	0	1	1	0
Carbohydrates	Central carbohydrate metabolism	Glycolysis and Gluconeogenesis	Enolase (EC 4.2.1.11)	0	0	0	0	0	0	1	0	1	1	1	1	0	1	0	1	1	0
Carbohydrates	Central carbohydrate metabolism	Glycolysis and Gluconeogenesis	Fructose-1,6-bisphosphatase, GlpX type (EC 3.1.3.11)	0	0	0	0	0	0	1	0	1	1	1	1	0	1	0	1	1	0
Carbohydrates	Central carbohydrate metabolism	Glycolysis and Gluconeogenesis	Fructose-bisphosphate aldolase class I (EC 4.1.2.13)	0	0	0	0	0	0	0	0	0	0	0	0	0	0	0	1	1	0
Carbohydrates	Central carbohydrate metabolism	Glycolysis and Gluconeogenesis	Fructose-bisphosphate aldolase class II (EC 4.1.2.13)	0	0	0	0	0	0	1	0	1	1	1	1	0	1	0	1	1	0
Carbohydrates	Central carbohydrate metabolism	Glycolysis and Gluconeogenesis	Glucokinase (EC 2.7.1.2)	0	0	0	0	0	0	1	0	0	1	1	1	0	0	0	1	1	0
Carbohydrates	Central carbohydrate metabolism	Glycolysis and Gluconeogenesis	Glucose-6-phosphate isomerase (EC 5.3.1.9)	0	0	0	0	0	0	1	0	1	1	1	1	0	1	0	1	1	0
Carbohydrates	Central carbohydrate metabolism	Glycolysis and Gluconeogenesis	Hexokinase (EC 2.7.1.1)	0	0	0	0	0	0	0	0	1	0	0	0	0	0	0	0	0	0
Carbohydrates	Central carbohydrate metabolism	Glycolysis and Gluconeogenesis	NAD-dependent glyceraldehyde-3-phosphate dehydrogenase (EC 1.2.1.12)	0	0	0	0	0	0	1	0	1	1	1	1	0	1	0	1	1	0
Carbohydrates	Central carbohydrate metabolism	Glycolysis and Gluconeogenesis	Phosphoenolpyruvate synthase (EC 2.7.9.2)	0	0	0	0	0	0	1	0	1	0	1	1	0	1	0	0	0	0
Carbohydrates	Central carbohydrate metabolism	Glycolysis and Gluconeogenesis	Phosphoglycerate kinase (EC 2.7.2.3)	0	0	0	0	0	0	1	0	1	1	1	1	0	1	0	1	1	0
Carbohydrates	Central carbohydrate metabolism	Glycolysis and Gluconeogenesis	Phosphoglycerate mutase (EC 5.4.2.1)	0	0	0	0	0	0	0	0	0	0	0	0	0	0	0	1	1	0
Carbohydrates	Central carbohydrate metabolism	Glycolysis and Gluconeogenesis	Polyphosphate glucokinase (EC 2.7.1.63)	0	0	0	0	0	0	1	0	1	1	1	1	0	1	0	1	1	0
Carbohydrates	Central carbohydrate metabolism	Glycolysis and Gluconeogenesis	Pyrophosphate-dependent fructose 6-phosphate-1-kinase (EC 2.7.1.90)	0	0	0	0	0	0	0	0	0	1	1	0	0	0	0	0	0	0
Carbohydrates	Central carbohydrate metabolism	Glycolysis and Gluconeogenesis	Pyruvate kinase (EC 2.7.1.40)	0	0	0	0	0	0	1	0	1	1	1	1	0	1	0	1	1	0
Carbohydrates	Central carbohydrate metabolism	Glycolysis and Gluconeogenesis	Pyruvate,phosphate dikinase (EC 2.7.9.1)	0	0	0	0	0	0	0	0	0	1	1	0	0	0	0	1	1	0
Carbohydrates	Central carbohydrate metabolism	Glycolysis and Gluconeogenesis	Triosephosphate isomerase (EC 5.3.1.1)	0	0	0	0	0	0	1	0	1	1	1	1	0	1	0	1	1	0
Carbohydrates	Central carbohydrate metabolism	Glyoxylate bypass	Aconitate hydratase (EC 4.2.1.3)	1	1	1	1	1	1	1	1	1	0	0	0	1	1	1	1	1	1
Carbohydrates	Central carbohydrate metabolism	Glyoxylate bypass	Aconitate hydratase 2 (EC 4.2.1.3)	1	1	0	0	1	0	0	0	0	0	0	0	0	0	0	0	0	0
Carbohydrates	Central carbohydrate metabolism	Glyoxylate bypass	Citrate synthase (si) (EC 2.3.3.1)	1	1	1	1	1	1	1	1	1	0	0	0	1	1	1	1	1	1
Carbohydrates	Central carbohydrate metabolism	Glyoxylate bypass	Isocitrate dehydrogenase phosphatase (EC 2.7.11.5)/kinase (EC 3.1.3.-)	1	1	0	0	1	0	0	0	0	0	0	0	0	0	0	0	0	0
Carbohydrates	Central carbohydrate metabolism	Glyoxylate bypass	Isocitrate lyase (EC 4.1.3.1)	1	1	1	1	1	1	1	1	1	0	0	0	1	1	1	1	1	1
Carbohydrates	Central carbohydrate metabolism	Glyoxylate bypass	Malate dehydrogenase (EC 1.1.1.37)	1	1	1	0	1	1	1	1	1	0	0	0	1	1	1	1	1	1
Carbohydrates	Central carbohydrate metabolism	Glyoxylate bypass	Malate synthase (EC 2.3.3.9)	1	1	1	1	1	1	1	1	1	0	0	0	1	1	1	1	1	1
Carbohydrates	Central carbohydrate metabolism	Glyoxylate bypass	Malate synthase G (EC 2.3.3.9)	0	1	0	0	0	0	0	0	0	0	0	0	0	0	0	0	0	0
Carbohydrates	Central carbohydrate metabolism	Methylglyoxal Metabolism	Aldehyde dehydrogenase (EC 1.2.1.3)	0	0	0	0	1	0	0	0	1	1	1	0	0	1	0	1	1	1
Carbohydrates	Central carbohydrate metabolism	Methylglyoxal Metabolism	Aldehyde dehydrogenase A (EC 1.2.1.22)	1	1	0	0	0	0	0	0	0	0	0	0	0	0	0	1	1	1
Carbohydrates	Central carbohydrate metabolism	Methylglyoxal Metabolism	Aldehyde dehydrogenase B (EC 1.2.1.22)	1	1	0	0	0	0	0	0	0	1	1	0	0	0	0	1	1	0
Carbohydrates	Central carbohydrate metabolism	Methylglyoxal Metabolism	Hydroxyacylglutathione hydrolase (EC 3.1.2.6)	1	1	0	0	1	0	0	0	0	0	1	0	0	0	0	0	0	0
Carbohydrates	Central carbohydrate metabolism	Methylglyoxal Metabolism	Lactoylglutathione lyase (EC 4.4.1.5)	1	1	0	0	1	0	0	0	0	0	1	0	0	1	0	1	1	1
Carbohydrates	Central carbohydrate metabolism	Methylglyoxal Metabolism	Methylglyoxal synthase (EC 4.2.3.3)	1	1	0	0	1	0	0	0	1	0	0	0	0	0	0	0	0	0
Carbohydrates	Central carbohydrate metabolism	Pentose phosphate pathway	6-phosphogluconate dehydrogenase, decarboxylating (EC 1.1.1.44)	1	1	1	1	1	1	1	1	1	1	1	1	1	1	1	1	1	1
Carbohydrates	Central carbohydrate metabolism	Pentose phosphate pathway	6-phosphogluconolactonase (EC 3.1.1.31)	1	1	0	0	1	0	0	0	0	0	0	0	0	0	0	0	0	0
Carbohydrates	Central carbohydrate metabolism	Pentose phosphate pathway	6-phosphogluconolactonase (EC 3.1.1.31), eukaryotic type	0	0	1	1	0	1	1	1	1	1	1	1	1	1	1	1	1	1
Carbohydrates	Central carbohydrate metabolism	Pentose phosphate pathway	Fructose-6-phosphate phosphoketolase (EC 4.1.2.22)	0	0	1	1	1	1	0	1	0	1	0	0	0	1	1	0	0	0
Carbohydrates	Central carbohydrate metabolism	Pentose phosphate pathway	Glucose-6-phosphate 1-dehydrogenase (EC 1.1.1.49)	1	1	1	1	1	1	1	1	1	1	1	1	1	1	1	1	1	1
Carbohydrates	Central carbohydrate metabolism	Pentose phosphate pathway	Ribose-phosphate pyrophosphokinase (EC 2.7.6.1)	1	1	1	1	1	1	1	1	1	1	1	1	1	1	1	1	1	1
Carbohydrates	Central carbohydrate metabolism	Pentose phosphate pathway	Ribulose-phosphate 3-epimerase (EC 5.1.3.1)	1	1	1	1	1	1	1	1	1	1	1	1	1	1	1	1	1	1
Carbohydrates	Central carbohydrate metabolism	Pentose phosphate pathway	Transaldolase (EC 2.2.1.2)	1	1	1	1	1	1	1	1	1	1	1	1	1	1	1	1	1	1
Carbohydrates	Central carbohydrate metabolism	Pentose phosphate pathway	Transketolase (EC 2.2.1.1)	1	1	1	1	1	1	1	1	1	1	1	1	1	1	1	1	1	1
Carbohydrates	Central carbohydrate metabolism	Pentose phosphate pathway	Transketolase, C-terminal section (EC 2.2.1.1)	0	0	0	0	0	0	1	0	0	1	1	0	0	1	1	0	0	0
Carbohydrates	Central carbohydrate metabolism	Pentose phosphate pathway	Transketolase, N-terminal section (EC 2.2.1.1)	0	0	0	0	0	0	1	0	0	1	1	0	0	1	1	0	0	0
Carbohydrates	Central carbohydrate metabolism	Pentose phosphate pathway	Xylulose-5-phosphate phosphoketolase (EC 4.1.2.9)	0	0	1	1	1	1	0	1	0	1	0	0	0	1	1	0	0	0
Carbohydrates	Central carbohydrate metabolism	Pyruvate Alanine Serine Interconversions	Alanine dehydrogenase (EC 1.4.1.1)	0	0	1	1	0	1	1	1	1	1	1	1	1	1	1	1	1	1
Carbohydrates	Central carbohydrate metabolism	Pyruvate Alanine Serine Interconversions	Alanine racemase (EC 5.1.1.1)	1	1	1	1	1	1	1	1	1	1	1	1	1	1	1	1	1	1
Carbohydrates	Central carbohydrate metabolism	Pyruvate Alanine Serine Interconversions	Branched-chain amino acid aminotransferase (EC 2.6.1.42)	1	1	1	1	1	1	1	1	1	1	1	1	1	1	1	1	1	1
Carbohydrates	Central carbohydrate metabolism	Pyruvate Alanine Serine Interconversions	D-amino acid dehydrogenase small subunit (EC 1.4.99.1)	0	0	0	0	0	0	0	0	0	0	0	0	0	0	0	0	0	1
Carbohydrates	Central carbohydrate metabolism	Pyruvate Alanine Serine Interconversions	D-serine/D-alanine/glycine transporter	1	1	1	1	1	0	1	1	0	0	0	0	1	0	0	0	0	0
Carbohydrates	Central carbohydrate metabolism	Pyruvate Alanine Serine Interconversions	L-alanine:glyoxylate aminotransferase (EC 2.6.1.44)	0	0	1	0	1	0	1	1	1	0	0	1	1	1	1	0	0	0
Carbohydrates	Central carbohydrate metabolism	Pyruvate Alanine Serine Interconversions	L-serine dehydratase, alpha subunit (EC 4.3.1.17)	1	1	1	1	1	1	1	1	1	1	1	1	1	1	0	0	0	0
Carbohydrates	Central carbohydrate metabolism	Pyruvate Alanine Serine Interconversions	L-serine dehydratase, beta subunit (EC 4.3.1.17)	1	1	1	1	1	1	1	1	1	1	1	1	1	1	0	0	0	0
Carbohydrates	Central carbohydrate metabolism	Pyruvate Alanine Serine Interconversions	Omega-amino acid--pyruvate aminotransferase (EC 2.6.1.18)	0	0	0	1	0	0	0	0	0	1	1	1	0	0	0	1	1	1
Carbohydrates	Central carbohydrate metabolism	Pyruvate Alanine Serine Interconversions	Serine transporter	1	1	0	0	1	0	0	0	0	0	0	0	0	1	0	0	0	0
Carbohydrates	Central carbohydrate metabolism	Pyruvate Alanine Serine Interconversions	Valine--pyruvate aminotransferase (EC 2.6.1.66)	1	1	1	0	1	0	0	1	0	0	0	1	0	1	1	0	0	0
Carbohydrates	Central carbohydrate metabolism	Pyruvate metabolism I: anaplerotic reactions, PEP	NAD-dependent malic enzyme (EC 1.1.1.38)	1	1	0	1	1	0	1	0	1	1	1	0	0	0	0	0	0	0
Carbohydrates	Central carbohydrate metabolism	Pyruvate metabolism I: anaplerotic reactions, PEP	NADP-dependent malic enzyme (EC 1.1.1.40)	1	1	0	0	0	0	1	0	0	1	1	0	0	1	1	1	1	1
Carbohydrates	Central carbohydrate metabolism	Pyruvate metabolism I: anaplerotic reactions, PEP	Phosphoenolpyruvate carboxykinase [ATP] (EC 4.1.1.49)	1	1	0	0	1	0	0	0	1	0	0	0	0	0	0	1	1	1
Carbohydrates	Central carbohydrate metabolism	Pyruvate metabolism I: anaplerotic reactions, PEP	Phosphoenolpyruvate carboxykinase [GTP] (EC 4.1.1.32)	0	0	1	1	0	1	1	1	0	1	1	1	1	1	1	0	0	0
Carbohydrates	Central carbohydrate metabolism	Pyruvate metabolism I: anaplerotic reactions, PEP	Phosphoenolpyruvate carboxylase (EC 4.1.1.31)	1	1	1	0	1	0	1	1	1	1	1	1	0	1	1	0	0	0
Carbohydrates	Central carbohydrate metabolism	Pyruvate metabolism I: anaplerotic reactions, PEP	Phosphoenolpyruvate synthase (EC 2.7.9.2)	1	1	0	0	1	0	1	0	1	0	1	1	0	1	1	0	0	1
Carbohydrates	Central carbohydrate metabolism	Pyruvate metabolism I: anaplerotic reactions, PEP	Pyruvate kinase (EC 2.7.1.40)	1	1	1	1	1	1	1	1	1	1	1	1	1	1	1	1	1	1
Carbohydrates	Central carbohydrate metabolism	Pyruvate metabolism I: anaplerotic reactions, PEP	Pyruvate,phosphate dikinase (EC 2.7.9.1)	0	0	0	0	0	0	0	0	0	1	1	0	0	0	0	1	1	0
Carbohydrates	Central carbohydrate metabolism	Pyruvate metabolism II: acetyl-CoA, acetogenesis from pyruvate	Acetaldehyde dehydrogenase (EC 1.2.1.10)	1	1	0	0	1	0	0	0	0	0	0	0	0	0	0	0	0	0
Carbohydrates	Central carbohydrate metabolism	Pyruvate metabolism II: acetyl-CoA, acetogenesis from pyruvate	Acetate kinase (EC 2.7.2.1)	1	1	1	1	1	1	0	1	1	1	0	1	1	1	1	0	0	0
Carbohydrates	Central carbohydrate metabolism	Pyruvate metabolism II: acetyl-CoA, acetogenesis from pyruvate	Acetate permease ActP (cation/acetate symporter)	1	1	0	0	1	0	0	0	0	0	0	0	0	0	1	0	0	0
Carbohydrates	Central carbohydrate metabolism	Pyruvate metabolism II: acetyl-CoA, acetogenesis from pyruvate	Acetyl-CoA synthetase (ADP-forming) alpha and beta chains, putative	0	0	0	0	0	0	0	0	0	1	1	0	0	0	1	1	1	1
Carbohydrates	Central carbohydrate metabolism	Pyruvate metabolism II: acetyl-CoA, acetogenesis from pyruvate	Acylphosphate phosphohydrolase (EC 3.6.1.7), putative	0	0	0	0	0	0	0	0	1	0	0	0	0	0	0	0	0	0
Carbohydrates	Central carbohydrate metabolism	Pyruvate metabolism II: acetyl-CoA, acetogenesis from pyruvate	Aldehyde dehydrogenase (EC 1.2.1.3)	0	0	1	1	1	1	1	1	1	1	1	1	1	1	1	1	1	1
Carbohydrates	Central carbohydrate metabolism	Pyruvate metabolism II: acetyl-CoA, acetogenesis from pyruvate	Dihydrolipoamide acetyltransferase component of pyruvate dehydrogenase complex (EC 2.3.1.12)	1	1	1	1	1	1	1	1	1	1	1	1	1	1	1	1	1	1
Carbohydrates	Central carbohydrate metabolism	Pyruvate metabolism II: acetyl-CoA, acetogenesis from pyruvate	Dihydrolipoamide dehydrogenase of pyruvate dehydrogenase complex (EC 1.8.1.4)	1	1	1	1	1	1	1	1	0	1	1	1	1	1	1	0	0	0
Carbohydrates	Central carbohydrate metabolism	Pyruvate metabolism II: acetyl-CoA, acetogenesis from pyruvate	Lactate 2-monooxygenase (EC 1.13.12.4)	0	0	0	0	0	0	0	0	1	0	1	0	0	0	0	0	0	1
Carbohydrates	Central carbohydrate metabolism	Pyruvate metabolism II: acetyl-CoA, acetogenesis from pyruvate	NAD-dependent protein deacetylase of SIR2 family	1	1	1	1	1	1	1	1	1	1	1	1	1	1	1	1	1	1
Carbohydrates	Central carbohydrate metabolism	Pyruvate metabolism II: acetyl-CoA, acetogenesis from pyruvate	NAD-independent protein deacetylase AcuC	0	0	0	0	0	0	0	0	0	0	0	0	0	0	0	1	1	1
Carbohydrates	Central carbohydrate metabolism	Pyruvate metabolism II: acetyl-CoA, acetogenesis from pyruvate	Phosphate acetyltransferase (EC 2.3.1.8)	1	1	1	1	1	1	0	1	1	1	0	1	1	1	1	0	0	0
Carbohydrates	Central carbohydrate metabolism	Pyruvate metabolism II: acetyl-CoA, acetogenesis from pyruvate	Pyruvate decarboxylase (EC 4.1.1.1)	0	0	0	0	1	0	0	0	0	0	0	1	0	0	0	0	0	0
Carbohydrates	Central carbohydrate metabolism	Pyruvate metabolism II: acetyl-CoA, acetogenesis from pyruvate	Pyruvate dehydrogenase E1 component (EC 1.2.4.1)	1	1	1	1	1	1	1	1	1	1	1	1	1	1	1	0	0	0
Carbohydrates	Central carbohydrate metabolism	Pyruvate metabolism II: acetyl-CoA, acetogenesis from pyruvate	Pyruvate dehydrogenase E1 component alpha subunit (EC 1.2.4.1)	0	0	1	0	0	0	0	1	0	0	0	0	0	0	0	1	1	1
Carbohydrates	Central carbohydrate metabolism	Pyruvate metabolism II: acetyl-CoA, acetogenesis from pyruvate	Pyruvate dehydrogenase E1 component beta subunit (EC 1.2.4.1)	0	0	1	0	0	0	0	1	0	0	0	0	0	0	0	1	1	1
Carbohydrates	Central carbohydrate metabolism	Pyruvate:ferredoxin oxidoreductase	Pyruvate:ferredoxin oxidoreductase, alpha subunit (EC 1.2.7.1)	0	0	0	0	0	0	0	0	0	0	0	0	0	0	0	0	0	1
Carbohydrates	Central carbohydrate metabolism	Pyruvate:ferredoxin oxidoreductase	Pyruvate:ferredoxin oxidoreductase, beta subunit (EC 1.2.7.1)	0	0	0	0	0	0	0	0	0	0	0	0	0	0	0	0	0	1
Carbohydrates	Central carbohydrate metabolism	Pyruvate:ferredoxin oxidoreductase	Pyruvate:ferredoxin oxidoreductase, delta subunit (EC 1.2.7.1)	0	0	0	0	0	0	0	0	0	0	0	0	0	0	0	0	0	1
Carbohydrates	Central carbohydrate metabolism	Pyruvate:ferredoxin oxidoreductase	Pyruvate:ferredoxin oxidoreductase, gamma subunit (EC 1.2.7.1)	0	0	0	0	0	0	0	0	0	0	0	0	0	0	0	0	0	1
Carbohydrates	Central carbohydrate metabolism	TCA Cycle	2-oxoglutarate dehydrogenase E1 component (EC 1.2.4.2)	1	1	1	1	1	1	1	1	0	1	1	1	1	1	1	0	0	0
Carbohydrates	Central carbohydrate metabolism	TCA Cycle	Aconitate hydratase (EC 4.2.1.3)	1	1	1	1	1	1	1	1	0	1	1	1	1	1	1	0	0	0
Carbohydrates	Central carbohydrate metabolism	TCA Cycle	Aconitate hydratase 2 (EC 4.2.1.3)	1	1	0	0	1	0	0	0	0	0	0	0	0	0	0	0	0	0
Carbohydrates	Central carbohydrate metabolism	TCA Cycle	Citrate synthase (si) (EC 2.3.3.1)	1	1	1	1	1	1	1	1	0	1	1	1	1	1	1	0	0	0
Carbohydrates	Central carbohydrate metabolism	TCA Cycle	Dihydrolipoamide dehydrogenase (EC 1.8.1.4)	1	1	0	1	1	0	0	0	0	0	0	0	0	0	1	0	0	0
Carbohydrates	Central carbohydrate metabolism	TCA Cycle	Dihydrolipoamide dehydrogenase of pyruvate dehydrogenase complex (EC 1.8.1.4)	1	1	1	1	1	1	1	1	0	1	1	1	1	1	1	0	0	0
Carbohydrates	Central carbohydrate metabolism	TCA Cycle	Dihydrolipoamide succinyltransferase component (E2) of 2-oxoglutarate dehydrogenase complex (EC 2.3.1.61)	1	1	1	1	1	1	1	1	0	1	1	1	1	1	1	0	0	0
Carbohydrates	Central carbohydrate metabolism	TCA Cycle	Fumarate hydratase class I (EC 4.2.1.2)	1	0	0	0	0	0	0	0	0	0	0	0	0	0	0	0	0	0
Carbohydrates	Central carbohydrate metabolism	TCA Cycle	Fumarate hydratase class I, aerobic (EC 4.2.1.2)	1	1	0	0	0	0	0	0	0	0	0	0	0	0	0	0	0	0
Carbohydrates	Central carbohydrate metabolism	TCA Cycle	Fumarate hydratase class II (EC 4.2.1.2)	1	1	1	1	1	1	1	1	0	1	1	1	1	1	1	0	0	0
Carbohydrates	Central carbohydrate metabolism	TCA Cycle	Isocitrate dehydrogenase [NADP] (EC 1.1.1.42)	1	1	1	1	1	1	1	1	0	1	1	1	1	1	1	0	0	0
Carbohydrates	Central carbohydrate metabolism	TCA Cycle	Malate dehydrogenase (EC 1.1.1.37)	1	1	1	0	1	1	1	1	0	1	1	0	1	1	1	0	0	0
Carbohydrates	Central carbohydrate metabolism	TCA Cycle	Malate:quinone oxidoreductase (EC 1.1.5.4)	1	1	1	1	1	1	1	1	0	1	1	1	1	1	1	0	0	0
Carbohydrates	Central carbohydrate metabolism	TCA Cycle	Putative Dihydrolipoamide dehydrogenase (EC 1.8.1.4)	1	1	0	0	0	0	0	0	0	0	0	0	0	0	0	0	0	0
Carbohydrates	Central carbohydrate metabolism	TCA Cycle	Succinyl-CoA ligase [ADP-forming] alpha chain (EC 6.2.1.5)	1	1	1	1	1	1	1	1	0	1	1	1	1	1	1	0	0	0
Carbohydrates	Central carbohydrate metabolism	TCA Cycle	Succinyl-CoA ligase [ADP-forming] beta chain (EC 6.2.1.5)	1	1	1	1	1	1	1	1	0	1	1	1	1	1	1	0	0	0
Carbohydrates	Central carbohydrate metabolism	TCA Cycle	Transcriptional regulator of succinyl CoA synthetase operon	0	1	0	0	0	0	0	0	0	0	0	0	0	0	0	0	0	0
Carbohydrates	Di- and oligosaccharides	Lactose and Galactose Uptake and Utilization	Aldose 1-epimerase (EC 5.1.3.3)	1	1	0	0	1	0	0	0	1	0	1	1	0	1	0	0	0	0
Carbohydrates	Di- and oligosaccharides	Lactose and Galactose Uptake and Utilization	Alpha-galactosidase (EC 3.2.1.22)	0	0	0	1	0	0	0	0	0	0	0	0	0	0	0	0	0	0
Carbohydrates	Di- and oligosaccharides	Lactose and Galactose Uptake and Utilization	Galactokinase (EC 2.7.1.6)	1	1	1	1	1	1	1	1	1	1	1	1	0	1	0	1	1	0
Carbohydrates	Di- and oligosaccharides	Lactose and Galactose Uptake and Utilization	Galactose operon repressor, GalR-LacI family of transcriptional regulators	1	1	0	0	1	0	0	0	0	0	0	0	0	0	0	0	0	0
Carbohydrates	Di- and oligosaccharides	Lactose and Galactose Uptake and Utilization	Galactose-1-phosphate uridylyltransferase (EC 2.7.7.10)	1	1	1	1	1	1	1	1	1	1	1	1	0	1	0	1	1	0
Carbohydrates	Di- and oligosaccharides	Lactose and Galactose Uptake and Utilization	Lactose permease	1	1	0	0	0	0	0	0	0	0	0	0	0	0	0	0	0	0
Carbohydrates	Di- and oligosaccharides	Lactose and Galactose Uptake and Utilization	Mgl repressor and galactose ultrainduction factor GalS, HTH-type transcriptional regulator	1	1	0	0	1	0	0	0	0	0	0	0	0	0	0	0	0	0
Carbohydrates	Di- and oligosaccharides	Lactose and Galactose Uptake and Utilization	Tagatose-6-phosphate kinase (EC 2.7.1.144)	0	0	1	0	0	0	0	1	0	0	0	1	0	0	0	0	0	0
Carbohydrates	Di- and oligosaccharides	Lactose and Galactose Uptake and Utilization	Transcriptional repressor of the lac operon	1	1	0	0	0	0	0	0	0	0	0	0	0	0	0	0	0	0
Carbohydrates	Di- and oligosaccharides	Lactose and Galactose Uptake and Utilization	UDP-glucose 4-epimerase (EC 5.1.3.2)	1	1	1	1	1	1	1	1	1	1	1	1	0	1	0	1	1	0
Carbohydrates	Di- and oligosaccharides	Lactose utilization	Evolved beta-D-galactosidase transcriptional repressor	1	1	0	0	0	0	0	0	0	0	0	0	0	0	0	0	0	0
Carbohydrates	Di- and oligosaccharides	Lactose utilization	Evolved beta-D-galactosidase, alpha subunit	1	1	0	0	0	0	0	0	0	0	0	0	0	0	0	0	0	0
Carbohydrates	Di- and oligosaccharides	Lactose utilization	Evolved beta-D-galactosidase, beta subunit	1	1	0	0	0	0	0	0	0	0	0	0	0	0	0	0	0	0
Carbohydrates	Di- and oligosaccharides	Lactose utilization	Galactoside O-acetyltransferase (EC 2.3.1.18)	1	1	0	0	0	0	0	0	0	0	0	0	0	0	0	0	0	0
Carbohydrates	Di- and oligosaccharides	Lactose utilization	Lactose permease	1	1	0	0	0	0	0	0	0	0	0	0	0	0	0	0	0	0
Carbohydrates	Di- and oligosaccharides	Lactose utilization	Transcriptional repressor of the lac operon	1	1	0	0	0	0	0	0	0	0	0	0	0	0	0	0	0	0
Carbohydrates	Di- and oligosaccharides	Maltose and Maltodextrin Utilization	4-alpha-glucanotransferase (amylomaltase) (EC 2.4.1.25)	1	1	0	1	1	0	0	0	1	1	1	1	1	1	1	1	1	1
Carbohydrates	Di- and oligosaccharides	Maltose and Maltodextrin Utilization	ABC-type sugar transport system, periplasmic binding protein YcjN	1	1	0	0	0	0	0	0	0	0	0	0	0	0	0	0	0	0
Carbohydrates	Di- and oligosaccharides	Maltose and Maltodextrin Utilization	Aldose 1-epimerase (EC 5.1.3.3)	1	1	0	0	1	0	0	0	1	0	1	1	0	1	0	0	0	0
Carbohydrates	Di- and oligosaccharides	Maltose and Maltodextrin Utilization	Alpha-amylase (EC 3.2.1.1)	0	0	0	1	0	0	0	0	1	1	1	1	1	1	1	1	1	1
Carbohydrates	Di- and oligosaccharides	Maltose and Maltodextrin Utilization	Alpha-glucosidase (EC 3.2.1.20)	0	0	0	1	0	0	0	0	1	1	1	1	1	1	1	1	1	1
Carbohydrates	Di- and oligosaccharides	Maltose and Maltodextrin Utilization	Beta-phosphoglucomutase (EC 5.4.2.6)	1	1	0	0	0	0	0	0	0	1	1	1	0	0	0	1	1	1
Carbohydrates	Di- and oligosaccharides	Maltose and Maltodextrin Utilization	Cytoplasmic alpha-amylase (EC 3.2.1.1)	1	1	0	0	1	0	0	0	0	0	0	0	0	0	0	0	0	0
Carbohydrates	Di- and oligosaccharides	Maltose and Maltodextrin Utilization	Glucoamylase (EC 3.2.1.3)	0	0	0	1	1	0	0	0	0	1	1	1	1	1	1	1	1	0
Carbohydrates	Di- and oligosaccharides	Maltose and Maltodextrin Utilization	Glycogen phosphorylase (EC 2.4.1.1)	1	1	0	1	1	0	0	0	1	1	1	1	1	1	1	1	1	1
Carbohydrates	Di- and oligosaccharides	Maltose and Maltodextrin Utilization	Inner membrane ABC transporter permease protein YcjO	1	1	0	0	0	0	0	0	0	0	0	0	0	0	1	0	0	0
Carbohydrates	Di- and oligosaccharides	Maltose and Maltodextrin Utilization	Inner membrane ABC transporter permease protein YcjP	1	1	0	0	0	0	0	0	0	0	0	0	0	0	1	0	0	0
Carbohydrates	Di- and oligosaccharides	Maltose and Maltodextrin Utilization	Malto-oligosyltrehalose synthase (EC 5.4.99.15)	0	0	0	1	1	0	0	0	1	1	1	1	1	1	0	1	1	1
Carbohydrates	Di- and oligosaccharides	Maltose and Maltodextrin Utilization	Maltodextrin glucosidase (EC 3.2.1.20)	1	1	0	0	0	0	0	0	1	0	0	0	0	1	1	1	1	0
Carbohydrates	Di- and oligosaccharides	Maltose and Maltodextrin Utilization	Maltodextrin phosphorylase (EC 2.4.1.1)	1	1	0	0	0	0	0	0	0	0	0	0	0	0	0	0	0	0
Carbohydrates	Di- and oligosaccharides	Maltose and Maltodextrin Utilization	Maltoporin (maltose/maltodextrin high-affinity receptor, phage lambda receptor protein)	1	1	0	0	1	0	0	0	0	0	0	0	0	0	0	0	0	0
Carbohydrates	Di- and oligosaccharides	Maltose and Maltodextrin Utilization	Maltose O-acetyltransferase (EC 2.3.1.79)	1	1	0	0	0	0	0	0	0	0	0	0	0	1	1	1	1	0
Carbohydrates	Di- and oligosaccharides	Maltose and Maltodextrin Utilization	Maltose operon periplasmic protein MalM	1	1	0	0	0	0	0	0	0	0	0	0	0	0	0	0	0	0
Carbohydrates	Di- and oligosaccharides	Maltose and Maltodextrin Utilization	Maltose operon transcriptional repressor MalR, LacI family	0	0	0	0	0	0	0	0	0	0	0	1	0	0	1	1	1	1
Carbohydrates	Di- and oligosaccharides	Maltose and Maltodextrin Utilization	Maltose regulon modulator	1	1	0	0	1	0	0	0	0	0	0	0	0	0	0	0	0	0
Carbohydrates	Di- and oligosaccharides	Maltose and Maltodextrin Utilization	Maltose regulon regulatory protein MalI (repressor for malXY)	1	1	0	0	1	0	0	0	0	0	0	0	0	0	0	0	0	0
Carbohydrates	Di- and oligosaccharides	Maltose and Maltodextrin Utilization	Maltose-6'-phosphate glucosidase (EC 3.2.1.122)	1	1	0	0	0	0	0	0	0	0	0	0	0	0	0	0	0	0
Carbohydrates	Di- and oligosaccharides	Maltose and Maltodextrin Utilization	Maltose/maltodextrin ABC transporter, permease protein MalF	0	0	0	0	0	0	0	0	1	0	0	1	0	0	0	0	0	0
Carbohydrates	Di- and oligosaccharides	Maltose and Maltodextrin Utilization	Maltose/maltodextrin transport ATP-binding protein MalK (EC 3.6.3.19)	1	1	0	0	0	0	0	0	0	0	0	1	0	0	0	1	1	1
Carbohydrates	Di- and oligosaccharides	Maltose and Maltodextrin Utilization	Mlc, transcriptional repressor of MalT (the transcriptional activator of maltose regulon) and manXYZ operon	1	1	0	0	1	0	0	0	0	0	0	1	0	0	0	0	0	0
Carbohydrates	Di- and oligosaccharides	Maltose and Maltodextrin Utilization	Neopullulanase (EC 3.2.1.135)	0	0	0	0	0	0	0	0	1	0	0	0	0	0	1	0	0	0
Carbohydrates	Di- and oligosaccharides	Maltose and Maltodextrin Utilization	Oligo-1,6-glucosidase (EC 3.2.1.10)	0	0	0	1	0	0	0	0	0	1	1	0	0	1	0	0	0	0
Carbohydrates	Di- and oligosaccharides	Maltose and Maltodextrin Utilization	Periplasmic alpha-amylase (EC 3.2.1.1)	1	1	0	0	0	0	0	0	0	0	0	0	0	0	0	0	0	0
Carbohydrates	Di- and oligosaccharides	Maltose and Maltodextrin Utilization	Putative oxidoreductase YcjS (EC 1.-.-.-), NADH-binding	1	1	0	0	0	0	0	0	0	0	0	0	0	0	0	0	0	0
Carbohydrates	Di- and oligosaccharides	Maltose and Maltodextrin Utilization	Sugar phosphate isomerases/epimerases family protein YcjR	1	1	0	0	0	0	0	0	0	0	0	0	0	0	0	0	0	0
Carbohydrates	Di- and oligosaccharides	Maltose and Maltodextrin Utilization	Transcriptional activator of maltose regulon, MalT	1	1	0	0	0	0	0	0	0	0	1	0	0	0	0	1	1	0
Carbohydrates	Di- and oligosaccharides	Maltose and Maltodextrin Utilization	Transcriptional regulator YcjW, LacI family, possibly involved in maltodextrin utilization pathway	1	1	0	0	0	0	0	0	0	0	0	0	0	0	0	0	0	0
Carbohydrates	Di- and oligosaccharides	Maltose and Maltodextrin Utilization	Zinc-type alcohol dehydrogenase YcjQ	1	1	0	0	0	0	0	0	0	0	0	0	0	0	0	0	0	0
Carbohydrates	Di- and oligosaccharides	Sucrose utilization	Fructokinase (EC 2.7.1.4)	0	0	0	0	0	0	1	0	0	0	0	0	0	0	1	0	0	0
Carbohydrates	Di- and oligosaccharides	Sucrose utilization	Sucrose-6-phosphate hydrolase (EC 3.2.1.26)	0	0	0	0	0	0	1	0	0	0	0	0	0	0	1	0	0	0
Carbohydrates	Di- and oligosaccharides	Trehalose Biosynthesis	1,4-alpha-glucan (glycogen) branching enzyme, GH-13-type (EC 2.4.1.18)	1	1	1	1	1	1	1	1	1	1	1	1	1	1	1	1	1	1
Carbohydrates	Di- and oligosaccharides	Trehalose Biosynthesis	Alpha,alpha-trehalose-phosphate synthase [UDP-forming] (EC 2.4.1.15)	1	1	0	0	1	0	0	0	0	0	0	0	0	0	0	1	1	1
Carbohydrates	Di- and oligosaccharides	Trehalose Biosynthesis	Alpha-amylase (EC 3.2.1.1)	0	0	1	1	0	1	1	1	1	1	1	1	1	1	1	1	1	1
Carbohydrates	Di- and oligosaccharides	Trehalose Biosynthesis	Beta-amylase (EC 3.2.1.2)	0	0	0	0	0	0	0	0	0	1	1	0	0	0	0	0	0	0
Carbohydrates	Di- and oligosaccharides	Trehalose Biosynthesis	Glucoamylase (EC 3.2.1.3)	0	0	1	1	1	1	1	1	0	1	1	1	1	1	1	1	1	0
Carbohydrates	Di- and oligosaccharides	Trehalose Biosynthesis	Malto-oligosyltrehalose synthase (EC 5.4.99.15)	0	0	0	1	1	1	1	0	1	1	1	1	1	1	0	1	1	1
Carbohydrates	Di- and oligosaccharides	Trehalose Biosynthesis	Malto-oligosyltrehalose trehalohydrolase (EC 3.2.1.141)	0	0	0	1	1	1	1	0	1	1	1	1	1	1	1	1	1	1
Carbohydrates	Di- and oligosaccharides	Trehalose Biosynthesis	Putative glucanase glgE (EC 3.2.1.-)	0	0	1	1	0	1	1	1	0	1	1	1	1	1	1	0	0	0
Carbohydrates	Di- and oligosaccharides	Trehalose Biosynthesis	Trehalose phosphorylase (EC 2.4.1.64)	0	0	1	0	0	1	1	1	0	0	0	0	0	0	0	0	0	0
Carbohydrates	Di- and oligosaccharides	Trehalose Biosynthesis	Trehalose synthase (EC 5.4.99.16)	0	0	1	1	0	1	1	1	1	1	1	1	1	1	1	1	1	1
Carbohydrates	Di- and oligosaccharides	Trehalose Biosynthesis	Trehalose-6-phosphate phosphatase (EC 3.1.3.12)	1	1	1	1	1	1	1	1	0	1	1	1	1	1	0	1	1	1
Carbohydrates	Di- and oligosaccharides	Trehalose Uptake and Utilization	Beta-phosphoglucomutase (EC 5.4.2.6)	0	0	1	0	0	0	1	1	0	0	0	0	0	0	0	0	0	0
Carbohydrates	Di- and oligosaccharides	Trehalose Uptake and Utilization	Glucose/mannose:H+ symporter GlcP	0	0	1	0	0	0	1	1	0	0	0	0	0	0	0	0	0	0
Carbohydrates	Di- and oligosaccharides	Trehalose Uptake and Utilization	Trehalose phosphorylase (EC 2.4.1.64)	0	0	1	0	0	1	1	1	0	0	0	0	0	0	0	0	0	0
Carbohydrates	Fermentation	Acetoin, butanediol metabolism	2,3-butanediol dehydrogenase, R-alcohol forming, (R)- and (S)-acetoin-specific (EC 1.1.1.4)	0	0	1	1	0	0	0	1	0	0	1	0	0	0	0	1	1	0
Carbohydrates	Fermentation	Acetoin, butanediol metabolism	2,3-butanediol dehydrogenase, S-alcohol forming, (R)-acetoin-specific (EC 1.1.1.4)	0	0	0	0	1	0	0	0	0	0	0	0	0	0	0	0	0	0
Carbohydrates	Fermentation	Acetoin, butanediol metabolism	2,3-butanediol dehydrogenase, S-alcohol forming, (S)-acetoin-specific (EC 1.1.1.76)	0	0	0	0	0	0	0	0	0	0	0	0	0	0	0	1	1	0
Carbohydrates	Fermentation	Acetoin, butanediol metabolism	Acetoin (diacetyl) reductase (EC 1.1.1.304)	0	0	0	0	1	0	0	0	0	0	0	0	0	0	0	0	0	0
Carbohydrates	Fermentation	Acetoin, butanediol metabolism	Acetolactate synthase large subunit (EC 2.2.1.6)	0	0	1	1	1	0	0	1	0	0	1	0	0	0	0	1	1	0
Carbohydrates	Fermentation	Acetoin, butanediol metabolism	Acetolactate synthase small subunit (EC 2.2.1.6)	0	0	1	1	1	0	0	1	0	0	1	0	0	0	0	0	0	0
Carbohydrates	Fermentation	Acetoin, butanediol metabolism	Acetolactate synthase, catabolic (EC 2.2.1.6)	0	0	0	0	1	0	0	0	0	0	0	0	0	0	0	0	0	0
Carbohydrates	Fermentation	Acetoin, butanediol metabolism	Alpha-acetolactate decarboxylase (EC 4.1.1.5)	0	0	0	0	1	0	0	0	0	0	0	0	0	0	0	0	0	0
Carbohydrates	Fermentation	Acetoin, butanediol metabolism	Transcriptional activator of acetoin dehydrogenase operon AcoR	0	0	0	0	1	0	0	0	0	0	0	0	0	0	0	0	0	0
Carbohydrates	Fermentation	Acetolactate synthase subunits	Acetolactate synthase large subunit (EC 2.2.1.6)	1	1	1	1	1	1	1	1	1	1	1	1	1	1	1	0	0	1
Carbohydrates	Fermentation	Acetolactate synthase subunits	Acetolactate synthase small subunit (EC 2.2.1.6)	1	1	1	1	1	1	1	1	1	1	1	1	1	1	1	0	0	1
Carbohydrates	Fermentation	Acetyl-CoA fermentation to Butyrate	3-hydroxyacyl-CoA dehydrogenase (EC 1.1.1.35)	1	1	1	1	1	1	1	1	1	1	1	1	1	1	1	1	1	1
Carbohydrates	Fermentation	Acetyl-CoA fermentation to Butyrate	3-hydroxybutyrate dehydrogenase (EC 1.1.1.30)	0	0	1	1	0	1	1	1	1	1	1	0	1	1	1	1	1	1
Carbohydrates	Fermentation	Acetyl-CoA fermentation to Butyrate	3-hydroxybutyryl-CoA dehydratase (EC 4.2.1.55)	0	0	0	0	0	0	0	0	1	0	0	0	1	1	0	1	1	1
Carbohydrates	Fermentation	Acetyl-CoA fermentation to Butyrate	3-hydroxybutyryl-CoA dehydrogenase (EC 1.1.1.157)	0	0	1	1	0	1	1	1	1	0	0	1	1	1	1	1	1	1
Carbohydrates	Fermentation	Acetyl-CoA fermentation to Butyrate	3-hydroxybutyryl-CoA epimerase (EC 5.1.2.3)	1	1	1	1	1	1	1	1	0	0	1	1	1	1	1	0	0	1
Carbohydrates	Fermentation	Acetyl-CoA fermentation to Butyrate	Acetoacetate metabolism regulatory protein AtoC	0	1	0	0	0	0	0	0	0	0	0	0	0	0	0	0	0	0
Carbohydrates	Fermentation	Acetyl-CoA fermentation to Butyrate	Acetoacetyl-CoA reductase (EC 1.1.1.36)	0	0	0	0	0	0	0	0	0	1	1	0	0	0	0	1	1	1
Carbohydrates	Fermentation	Acetyl-CoA fermentation to Butyrate	Acetyl-CoA acetyltransferase (EC 2.3.1.9)	1	1	1	1	1	1	1	1	1	1	1	0	1	1	1	1	1	1
Carbohydrates	Fermentation	Acetyl-CoA fermentation to Butyrate	Butyryl-CoA dehydrogenase (EC 1.3.8.1)	0	0	0	0	0	0	0	0	1	1	0	0	0	1	0	0	0	0
Carbohydrates	Fermentation	Acetyl-CoA fermentation to Butyrate	Electron transfer flavoprotein, alpha subunit	0	0	1	1	0	1	1	1	1	1	1	1	0	1	1	0	0	0
Carbohydrates	Fermentation	Acetyl-CoA fermentation to Butyrate	Electron transfer flavoprotein, beta subunit	0	0	1	1	0	1	1	1	1	1	1	1	0	1	1	0	0	0
Carbohydrates	Fermentation	Acetyl-CoA fermentation to Butyrate	Enoyl-CoA hydratase (EC 4.2.1.17)	1	1	1	1	1	1	1	1	1	1	1	1	1	1	1	1	1	1
Carbohydrates	Fermentation	Acetyl-CoA fermentation to Butyrate	Ferredoxin-like protein YdiT	1	1	0	0	0	0	0	0	0	0	0	0	0	0	0	0	0	0
Carbohydrates	Fermentation	Acetyl-CoA fermentation to Butyrate	Ferredoxin-like protein YgcO	1	1	0	0	0	0	0	0	0	0	0	0	0	0	0	0	0	0
Carbohydrates	Fermentation	Acetyl-CoA fermentation to Butyrate	Signal transduction histidine-protein kinase AtoS (EC 2.7.13.3)	0	1	0	0	0	0	0	0	0	0	0	0	0	0	0	0	0	0
Carbohydrates	Fermentation	Butanol Biosynthesis	3-hydroxybutyryl-CoA dehydrogenase (EC 1.1.1.157)	0	0	1	1	0	1	1	1	1	0	0	0	1	1	1	1	1	1
Carbohydrates	Fermentation	Butanol Biosynthesis	Acetaldehyde dehydrogenase (EC 1.2.1.10)	1	1	0	0	1	0	0	0	0	0	0	0	0	0	0	0	0	0
Carbohydrates	Fermentation	Butanol Biosynthesis	Acetyl-CoA acetyltransferase (EC 2.3.1.9)	1	1	1	1	1	1	1	1	1	1	1	0	1	1	1	1	1	1
Carbohydrates	Fermentation	Butanol Biosynthesis	Alcohol dehydrogenase (EC 1.1.1.1)	1	1	1	1	1	1	1	1	1	1	1	0	1	1	1	1	1	1
Carbohydrates	Fermentation	Butanol Biosynthesis	Butyryl-CoA dehydrogenase (EC 1.3.8.1)	0	0	0	0	0	0	0	0	1	1	0	0	0	1	0	0	0	0
Carbohydrates	Fermentation	Butanol Biosynthesis	Enoyl-CoA hydratase (EC 4.2.1.17)	1	1	1	1	1	1	1	1	1	1	1	0	1	1	1	1	1	1
Carbohydrates	Fermentation	Butanol Biosynthesis	Pyruvate formate-lyase (EC 2.3.1.54)	1	1	0	0	1	0	0	0	0	0	0	0	0	0	0	0	0	0
Carbohydrates	Fermentation	Fermentations: Lactate	Acetaldehyde dehydrogenase (EC 1.2.1.10)	1	1	0	0	1	0	0	0	0	0	0	0	0	0	0	0	0	0
Carbohydrates	Fermentation	Fermentations: Lactate	Acetate kinase (EC 2.7.2.1)	1	1	1	1	1	1	0	1	1	1	0	0	1	1	1	0	0	0
Carbohydrates	Fermentation	Fermentations: Lactate	D-lactate dehydrogenase (EC 1.1.1.28)	1	1	0	0	1	0	0	0	0	0	0	0	0	0	0	1	1	0
Carbohydrates	Fermentation	Fermentations: Lactate	Fructose-6-phosphate phosphoketolase (EC 4.1.2.22)	0	0	1	1	1	1	0	1	0	1	0	0	0	1	1	0	0	0
Carbohydrates	Fermentation	Fermentations: Lactate	L-lactate dehydrogenase (EC 1.1.1.27)	0	0	1	1	0	1	0	1	1	0	0	0	1	1	1	0	0	0
Carbohydrates	Fermentation	Fermentations: Lactate	Phosphate acetyltransferase (EC 2.3.1.8)	1	1	1	1	1	1	0	1	1	1	0	0	1	1	1	0	0	0
Carbohydrates	Fermentation	Fermentations: Lactate	Xylulose-5-phosphate phosphoketolase (EC 4.1.2.9)	0	0	1	1	1	1	0	1	0	1	0	0	0	1	1	0	0	0
Carbohydrates	Fermentation	Fermentations: Mixed acid	Acetaldehyde dehydrogenase (EC 1.2.1.10)	1	1	0	0	1	0	0	0	0	0	0	0	0	0	0	0	0	0
Carbohydrates	Fermentation	Fermentations: Mixed acid	Acetate kinase (EC 2.7.2.1)	1	1	0	0	1	0	0	0	0	0	0	1	0	0	0	0	0	0
Carbohydrates	Fermentation	Fermentations: Mixed acid	Alcohol dehydrogenase (EC 1.1.1.1)	1	1	0	0	1	0	0	0	0	0	0	1	0	0	0	0	0	0
Carbohydrates	Fermentation	Fermentations: Mixed acid	D-lactate dehydrogenase (EC 1.1.1.28)	1	1	0	0	1	0	0	0	0	0	0	0	0	0	0	0	0	0
Carbohydrates	Fermentation	Fermentations: Mixed acid	Phosphate acetyltransferase (EC 2.3.1.8)	1	1	0	0	1	0	0	0	0	0	0	1	0	0	0	0	0	0
Carbohydrates	Fermentation	Fermentations: Mixed acid	Phosphoenolpyruvate carboxylase (EC 4.1.1.31)	1	1	0	0	1	0	0	0	0	0	0	1	0	0	0	0	0	0
Carbohydrates	Fermentation	Fermentations: Mixed acid	Pyruvate formate-lyase (EC 2.3.1.54)	1	1	0	0	1	0	0	0	0	0	0	0	0	0	0	0	0	0
Carbohydrates	Fermentation	Fermentations: Mixed acid	Pyruvate formate-lyase activating enzyme (EC 1.97.1.4)	1	1	0	0	1	0	0	0	0	0	0	0	0	0	0	0	0	0
Carbohydrates	Monosaccharides	2-Ketogluconate Utilization	2-ketogluconate kinase (EC 2.7.1.13)	0	0	0	0	1	0	0	0	0	0	0	0	0	0	0	0	0	0
Carbohydrates	Monosaccharides	2-Ketogluconate Utilization	2-ketogluconate transporter	0	0	0	0	1	0	0	0	0	0	0	0	0	0	0	0	0	0
Carbohydrates	Monosaccharides	2-Ketogluconate Utilization	2-ketogluconate utilization repressor PtxS	0	0	0	0	1	0	0	0	0	0	0	0	0	0	0	0	0	0
Carbohydrates	Monosaccharides	2-Ketogluconate Utilization	Epimerase KguE	0	0	0	0	1	0	0	0	0	0	0	0	0	0	0	0	0	0
Carbohydrates	Monosaccharides	D-Galacturonate and D-Glucuronate Utilization	2-dehydro-3-deoxy-D-gluconate 5-dehydrogenase (EC 1.1.1.127)	1	1	1	0	0	0	1	1	0	0	0	1	0	0	1	0	0	0
Carbohydrates	Monosaccharides	D-Galacturonate and D-Glucuronate Utilization	2-dehydro-3-deoxyphosphogluconate aldolase (EC 4.1.2.14)	1	1	1	0	0	1	1	1	0	0	0	1	0	0	1	0	0	0
Carbohydrates	Monosaccharides	D-Galacturonate and D-Glucuronate Utilization	2-deoxy-D-gluconate 3-dehydrogenase (EC 1.1.1.125)	1	1	1	0	0	0	1	1	0	0	0	1	0	0	1	0	0	0
Carbohydrates	Monosaccharides	D-Galacturonate and D-Glucuronate Utilization	2-keto-3-deoxygluconate permease (KDG permease)	1	1	0	0	0	0	0	0	0	0	0	0	0	0	0	0	0	0
Carbohydrates	Monosaccharides	D-Galacturonate and D-Glucuronate Utilization	4-deoxy-L-threo-5-hexosulose-uronate ketol-isomerase (EC 5.3.1.17)	1	1	0	0	0	0	0	0	0	0	0	1	0	0	1	0	0	0
Carbohydrates	Monosaccharides	D-Galacturonate and D-Glucuronate Utilization	5-dehydro-4-deoxyglucarate dehydratase (EC 4.2.1.41)	0	0	0	0	0	0	1	0	0	0	0	0	0	0	1	0	0	0
Carbohydrates	Monosaccharides	D-Galacturonate and D-Glucuronate Utilization	Alcohol dehydrogenase, zinc-containing	0	0	0	0	0	0	0	0	0	0	0	1	0	0	0	0	0	0
Carbohydrates	Monosaccharides	D-Galacturonate and D-Glucuronate Utilization	Alpha-glucosidase (EC 3.2.1.20)	0	0	1	0	0	1	1	1	0	0	0	1	0	0	1	0	0	0
Carbohydrates	Monosaccharides	D-Galacturonate and D-Glucuronate Utilization	Altronate oxidoreductase (EC 1.1.1.58)	1	1	0	0	0	0	0	0	0	0	0	0	0	0	0	0	0	0
Carbohydrates	Monosaccharides	D-Galacturonate and D-Glucuronate Utilization	D-galactarate dehydratase (EC 4.2.1.42)	1	1	0	0	0	0	0	0	0	0	0	0	0	0	0	0	0	0
Carbohydrates	Monosaccharides	D-Galacturonate and D-Glucuronate Utilization	D-mannonate oxidoreductase (EC 1.1.1.57)	1	1	1	0	0	1	1	1	0	0	0	1	0	0	1	0	0	0
Carbohydrates	Monosaccharides	D-Galacturonate and D-Glucuronate Utilization	Fructuronate transporter GntP	1	1	0	0	0	0	0	0	0	0	0	0	0	0	0	0	0	0
Carbohydrates	Monosaccharides	D-Galacturonate and D-Glucuronate Utilization	Glucuronide transport facilitator UidC	1	1	0	0	0	0	0	0	0	0	0	0	0	0	0	0	0	0
Carbohydrates	Monosaccharides	D-Galacturonate and D-Glucuronate Utilization	Glucuronide transporter UidB	1	1	0	0	0	1	0	0	0	0	0	0	0	0	1	0	0	0
Carbohydrates	Monosaccharides	D-Galacturonate and D-Glucuronate Utilization	Hexuronate transporter	1	1	0	0	0	0	0	0	0	0	0	0	0	0	0	0	0	0
Carbohydrates	Monosaccharides	D-Galacturonate and D-Glucuronate Utilization	Hexuronate utilization operon transcriptional repressor ExuR	1	1	0	0	0	0	0	0	0	0	0	0	0	0	1	0	0	0
Carbohydrates	Monosaccharides	D-Galacturonate and D-Glucuronate Utilization	Mannonate dehydratase (EC 4.2.1.8)	1	1	1	0	0	1	1	1	0	0	0	1	0	0	1	0	0	0
Carbohydrates	Monosaccharides	D-Galacturonate and D-Glucuronate Utilization	Pectate lyase precursor (EC 4.2.2.2)	0	0	0	0	0	0	0	0	0	0	0	0	0	0	1	0	0	0
Carbohydrates	Monosaccharides	D-Galacturonate and D-Glucuronate Utilization	Pectinesterase (EC 3.1.1.11)	1	1	0	0	0	0	0	0	0	0	0	0	0	0	0	0	0	0
Carbohydrates	Monosaccharides	D-Galacturonate and D-Glucuronate Utilization	Polygalacturonase (EC 3.2.1.15)	0	0	0	0	0	0	0	0	0	0	0	0	0	0	1	0	0	0
Carbohydrates	Monosaccharides	D-Galacturonate and D-Glucuronate Utilization	Rhamnogalacturonides degradation protein RhiN	0	0	0	0	0	1	0	0	0	0	0	0	0	0	0	0	0	0
Carbohydrates	Monosaccharides	D-Galacturonate and D-Glucuronate Utilization	Transcriptional regulator KdgR, KDG operon repressor	1	1	0	0	0	0	0	0	0	0	0	0	0	0	0	0	0	0
Carbohydrates	Monosaccharides	D-Galacturonate and D-Glucuronate Utilization	Transcriptional repressor UidR	1	1	0	0	0	0	0	0	0	0	0	0	0	0	0	0	0	0
Carbohydrates	Monosaccharides	D-Galacturonate and D-Glucuronate Utilization	Uronate isomerase (EC 5.3.1.12)	1	1	1	0	0	1	1	1	0	0	0	1	0	0	1	0	0	0
Carbohydrates	Monosaccharides	D-Galacturonate and D-Glucuronate Utilization	Uxu operon transcriptional regulator	1	1	0	0	0	0	0	0	0	0	0	0	0	0	0	0	0	0
Carbohydrates	Monosaccharides	D-galactarate, D-glucarate and D-glycerate catabolism	2-dehydro-3-deoxyglucarate aldolase (EC 4.1.2.20)	1	1	0	0	1	0	0	0	0	0	0	0	0	0	0	0	0	0
Carbohydrates	Monosaccharides	D-galactarate, D-glucarate and D-glycerate catabolism	2-hydroxy-3-oxopropionate reductase (EC 1.1.1.60)	1	1	0	0	1	0	0	0	0	0	1	0	0	1	0	0	0	0
Carbohydrates	Monosaccharides	D-galactarate, D-glucarate and D-glycerate catabolism	5-dehydro-4-deoxyglucarate dehydratase (EC 4.2.1.41)	0	0	0	0	0	0	0	0	0	0	1	0	0	1	0	0	0	0
Carbohydrates	Monosaccharides	D-galactarate, D-glucarate and D-glycerate catabolism	D-galactarate dehydratase (EC 4.2.1.42)	1	1	0	0	1	0	0	0	0	0	0	0	0	0	0	0	0	0
Carbohydrates	Monosaccharides	D-galactarate, D-glucarate and D-glycerate catabolism	Glucarate dehydratase (EC 4.2.1.40)	1	1	0	0	0	0	0	0	0	0	1	0	0	1	0	0	0	0
Carbohydrates	Monosaccharides	D-galactarate, D-glucarate and D-glycerate catabolism	Glycerate kinase (EC 2.7.1.31)	1	1	0	0	1	0	0	0	0	1	1	0	0	1	0	0	0	0
Carbohydrates	Monosaccharides	D-galactarate, D-glucarate and D-glycerate catabolism	Sugar diacid utilization regulator SdaR	1	1	0	0	1	0	0	0	0	1	1	0	0	0	0	0	0	0
Carbohydrates	Monosaccharides	D-galactarate, D-glucarate and D-glycerate catabolism - gjo	2-dehydro-3-deoxyglucarate aldolase (EC 4.1.2.20)	1	1	0	0	1	0	0	0	0	0	0	0	0	0	0	0	0	0
Carbohydrates	Monosaccharides	D-galactarate, D-glucarate and D-glycerate catabolism - gjo	2-hydroxy-3-oxopropionate reductase (EC 1.1.1.60)	1	1	0	0	1	0	0	0	0	0	1	0	0	1	0	0	0	0
Carbohydrates	Monosaccharides	D-galactarate, D-glucarate and D-glycerate catabolism - gjo	5-dehydro-4-deoxyglucarate dehydratase (EC 4.2.1.41)	0	0	0	0	0	0	0	0	0	0	1	0	0	1	0	0	0	0
Carbohydrates	Monosaccharides	D-galactarate, D-glucarate and D-glycerate catabolism - gjo	D-galactarate dehydratase (EC 4.2.1.42)	1	1	0	0	1	0	0	0	0	0	0	0	0	0	0	0	0	0
Carbohydrates	Monosaccharides	D-galactarate, D-glucarate and D-glycerate catabolism - gjo	Glucarate dehydratase (EC 4.2.1.40)	1	1	0	0	0	0	0	0	0	0	1	0	0	1	0	0	0	0
Carbohydrates	Monosaccharides	D-galactarate, D-glucarate and D-glycerate catabolism - gjo	Glucarate dehydratase related protein YgcY	1	1	0	0	1	0	0	0	0	0	0	0	0	0	0	0	0	0
Carbohydrates	Monosaccharides	D-galactarate, D-glucarate and D-glycerate catabolism - gjo	Glycerate kinase (EC 2.7.1.31)	1	1	0	0	1	0	0	0	0	1	1	0	0	1	0	0	0	0
Carbohydrates	Monosaccharides	D-galactarate, D-glucarate and D-glycerate catabolism - gjo	Glycerate-2-kinase (EC 2.7.1.165)	1	1	0	0	0	0	0	0	0	0	0	0	0	0	0	0	0	0
Carbohydrates	Monosaccharides	D-galactarate, D-glucarate and D-glycerate catabolism - gjo	Sugar diacid utilization regulator SdaR	1	1	0	0	1	0	0	0	0	1	1	0	0	0	0	0	0	0
Carbohydrates	Monosaccharides	D-galactonate catabolism	2-dehydro-3-deoxygalactonokinase (EC 2.7.1.58)	0	1	0	0	0	0	0	0	0	0	0	0	0	0	0	0	0	0
Carbohydrates	Monosaccharides	D-galactonate catabolism	2-dehydro-3-deoxyphosphogalactonate aldolase (EC 4.1.2.21)	0	1	0	0	0	0	0	0	0	0	0	0	0	0	0	0	0	0
Carbohydrates	Monosaccharides	D-galactonate catabolism	D-Galactonate repressor DgoR	0	1	0	0	0	0	0	0	0	0	0	0	0	0	0	0	0	0
Carbohydrates	Monosaccharides	D-galactonate catabolism	D-galactonate transporter	0	1	0	0	0	0	0	0	0	0	0	0	0	0	0	0	0	0
Carbohydrates	Monosaccharides	D-galactonate catabolism	Galactonate dehydratase (EC 4.2.1.6)	0	1	0	0	0	0	0	0	0	0	0	0	0	0	0	0	0	0
Carbohydrates	Monosaccharides	D-gluconate and ketogluconates metabolism	2,5-diketo-D-gluconate reductase A (EC 1.1.1.274)	1	0	0	0	0	0	0	0	0	0	0	0	0	0	0	0	0	0
Carbohydrates	Monosaccharides	D-gluconate and ketogluconates metabolism	2-Keto-D-gluconate dehydrogenase (EC 1.1.99.4), membrane-bound, cytochrome c	0	0	0	0	1	0	0	0	0	0	0	0	0	0	0	0	0	0
Carbohydrates	Monosaccharides	D-gluconate and ketogluconates metabolism	2-Keto-D-gluconate dehydrogenase (EC 1.1.99.4), membrane-bound, flavoprotein	0	0	0	0	1	0	0	0	0	0	0	0	0	0	0	0	0	0
Carbohydrates	Monosaccharides	D-gluconate and ketogluconates metabolism	2-Keto-D-gluconate dehydrogenase (EC 1.1.99.4), membrane-bound, gamma subunit	0	0	0	0	1	0	0	0	0	0	0	0	0	0	0	0	0	0
Carbohydrates	Monosaccharides	D-gluconate and ketogluconates metabolism	2-ketogluconate kinase (EC 2.7.1.13)	0	0	0	0	1	0	0	0	0	0	0	0	0	0	0	0	0	0
Carbohydrates	Monosaccharides	D-gluconate and ketogluconates metabolism	5-keto-D-gluconate 5-reductase (EC 1.1.1.69)	0	1	1	1	1	1	1	1	0	0	0	0	0	1	1	0	0	1
Carbohydrates	Monosaccharides	D-gluconate and ketogluconates metabolism	6-phosphogluconate dehydrogenase, decarboxylating (EC 1.1.1.44)	1	1	1	1	1	1	1	1	0	1	1	1	1	1	1	1	1	1
Carbohydrates	Monosaccharides	D-gluconate and ketogluconates metabolism	Gluconate 2-dehydrogenase (EC 1.1.99.3), membrane-bound, cytochrome c	0	0	0	0	1	0	0	0	0	0	0	0	0	0	0	0	0	0
Carbohydrates	Monosaccharides	D-gluconate and ketogluconates metabolism	Gluconate 2-dehydrogenase (EC 1.1.99.3), membrane-bound, flavoprotein	0	0	0	0	1	0	0	0	0	0	0	0	0	0	0	0	0	0
Carbohydrates	Monosaccharides	D-gluconate and ketogluconates metabolism	Gluconate 2-dehydrogenase (EC 1.1.99.3), membrane-bound, gamma subunit	0	0	0	0	1	0	0	0	0	0	0	0	0	0	0	0	0	0
Carbohydrates	Monosaccharides	D-gluconate and ketogluconates metabolism	Gluconate dehydratase (EC 4.2.1.39)	0	0	0	0	1	0	0	0	0	0	0	0	0	0	1	0	0	1
Carbohydrates	Monosaccharides	D-gluconate and ketogluconates metabolism	Gluconate permease, Bsu4004 homolog	0	1	0	0	0	0	0	0	0	0	0	0	0	0	0	0	0	0
Carbohydrates	Monosaccharides	D-gluconate and ketogluconates metabolism	Gluconate transporter family protein	0	0	0	0	0	0	1	0	0	0	0	0	0	0	1	0	0	0
Carbohydrates	Monosaccharides	D-gluconate and ketogluconates metabolism	Gluconate utilization system Gnt-I transcriptional repressor	1	1	0	0	1	0	0	0	0	0	0	0	0	0	0	0	0	0
Carbohydrates	Monosaccharides	D-gluconate and ketogluconates metabolism	Gluconokinase (EC 2.7.1.12)	1	1	1	1	1	1	1	1	0	1	1	1	1	1	1	1	1	1
Carbohydrates	Monosaccharides	D-gluconate and ketogluconates metabolism	Glucose 1-dehydrogenase (EC 1.1.1.47)	0	0	0	0	0	0	0	0	0	0	0	0	0	0	1	0	0	0
Carbohydrates	Monosaccharides	D-gluconate and ketogluconates metabolism	Glucose dehydrogenase, PQQ-dependent (EC 1.1.5.2)	1	1	0	0	1	0	0	0	0	0	0	0	0	0	0	0	0	0
Carbohydrates	Monosaccharides	D-gluconate and ketogluconates metabolism	High-affinity gluconate transporter GntT	1	1	0	0	0	0	0	0	0	0	0	0	0	0	0	0	0	0
Carbohydrates	Monosaccharides	D-gluconate and ketogluconates metabolism	L-idonate 5-dehydrogenase (EC 1.1.1.264)	0	1	1	1	1	1	1	1	0	0	0	1	0	1	1	0	0	0
Carbohydrates	Monosaccharides	D-gluconate and ketogluconates metabolism	L-idonate, D-gluconate, 5-keto-D-gluconate transporter	0	1	0	0	1	0	0	0	0	0	0	0	0	0	0	0	0	0
Carbohydrates	Monosaccharides	D-gluconate and ketogluconates metabolism	Low-affinity gluconate/H+ symporter GntU	1	1	0	1	1	1	1	0	0	1	0	1	1	1	1	1	1	0
Carbohydrates	Monosaccharides	D-gluconate and ketogluconates metabolism	Positive regulator of L-idonate catabolism	0	1	0	0	0	0	0	0	0	0	0	0	0	0	0	0	0	0
Carbohydrates	Monosaccharides	D-ribose utilization	Ribokinase (EC 2.7.1.15)	1	1	1	1	1	1	1	1	1	1	1	1	0	1	1	1	1	1
Carbohydrates	Monosaccharides	D-ribose utilization	Ribose ABC transport system, ATP-binding protein RbsA (TC 3.A.1.2.1)	0	0	0	0	0	0	0	0	0	0	0	0	0	0	1	0	0	0
Carbohydrates	Monosaccharides	D-ribose utilization	Ribose ABC transport system, high affinity permease RbsD (TC 3.A.1.2.1)	0	0	0	0	0	0	0	0	0	0	0	0	0	0	0	0	0	1
Carbohydrates	Monosaccharides	D-ribose utilization	Ribose ABC transport system, permease protein RbsC (TC 3.A.1.2.1)	0	0	0	0	0	0	0	0	1	0	0	0	0	0	0	0	0	0
Carbohydrates	Monosaccharides	D-ribose utilization	Ribose operon repressor	1	1	0	0	1	0	0	0	0	0	0	1	0	0	0	1	1	1
Carbohydrates	Monosaccharides	Deoxyribose and Deoxynucleoside Catabolism	Deoxyribonucleoside regulator DeoR (transcriptional repressor)	0	0	0	0	0	0	0	0	0	0	0	0	1	0	0	0	0	0
Carbohydrates	Monosaccharides	Deoxyribose and Deoxynucleoside Catabolism	Deoxyribose-phosphate aldolase (EC 4.1.2.4)	1	1	1	1	1	1	1	1	1	1	1	1	1	1	1	1	1	1
Carbohydrates	Monosaccharides	Deoxyribose and Deoxynucleoside Catabolism	Na+ dependent nucleoside transporter NupC	1	1	0	0	1	0	0	0	0	0	0	0	1	0	0	1	1	0
Carbohydrates	Monosaccharides	Deoxyribose and Deoxynucleoside Catabolism	Phosphopentomutase (EC 5.4.2.7)	1	1	0	0	1	0	0	0	1	0	0	0	0	0	0	1	1	1
Carbohydrates	Monosaccharides	Deoxyribose and Deoxynucleoside Catabolism	Purine nucleoside phosphorylase (EC 2.4.2.1)	1	1	1	1	1	1	1	1	1	1	1	1	1	1	1	1	1	1
Carbohydrates	Monosaccharides	Deoxyribose and Deoxynucleoside Catabolism	Putative deoxyribonuclease YjjV	1	1	0	0	1	0	0	0	0	0	0	0	0	0	0	0	0	0
Carbohydrates	Monosaccharides	Deoxyribose and Deoxynucleoside Catabolism	Putative deoxyribose-specific ABC transporter, permease protein	0	0	0	0	0	0	0	0	0	1	0	0	0	0	0	0	0	0
Carbohydrates	Monosaccharides	Deoxyribose and Deoxynucleoside Catabolism	Pyrimidine-nucleoside phosphorylase (EC 2.4.2.2)	0	0	1	1	0	1	1	1	1	1	1	1	1	1	1	1	1	1
Carbohydrates	Monosaccharides	Deoxyribose and Deoxynucleoside Catabolism	Ribokinase (EC 2.7.1.15)	1	1	1	1	1	1	1	1	1	1	1	1	0	1	1	1	1	1
Carbohydrates	Monosaccharides	Deoxyribose and Deoxynucleoside Catabolism	Thymidine phosphorylase (EC 2.4.2.4)	1	1	0	0	1	0	0	0	0	0	0	0	0	0	0	0	0	0
Carbohydrates	Monosaccharides	Fructose utilization	1-phosphofructokinase (EC 2.7.1.56)	0	0	1	0	0	1	1	1	0	1	1	1	1	1	0	1	1	0
Carbohydrates	Monosaccharides	Fructose utilization	Fructokinase (EC 2.7.1.4)	0	0	1	0	0	0	1	1	0	1	1	1	1	0	1	1	1	0
Carbohydrates	Monosaccharides	Fructose utilization	Fructose ABC transporter, ATP-binding component FrcA	0	0	1	0	0	0	0	1	0	0	0	0	0	0	1	0	0	0
Carbohydrates	Monosaccharides	Fructose utilization	Fructose ABC transporter, permease component FrcC	0	0	0	0	0	0	0	0	0	0	0	0	0	0	1	0	0	0
Carbohydrates	Monosaccharides	Fructose utilization	Fructose ABC transporter, substrate-binding component FrcB	0	0	0	0	0	0	0	0	0	0	0	0	0	0	1	0	0	0
Carbohydrates	Monosaccharides	Fructose utilization	Phosphoenolpyruvate-protein phosphotransferase of PTS system (EC 2.7.3.9)	0	0	1	0	0	1	1	1	0	1	1	1	1	1	1	1	1	0
Carbohydrates	Monosaccharides	Fructose utilization	Phosphotransferase system, phosphocarrier protein HPr	0	0	1	0	0	1	1	0	0	1	1	1	1	1	0	1	1	0
Carbohydrates	Monosaccharides	Fructose utilization	Transaldolase (EC 2.2.1.2)	0	0	1	0	0	1	1	1	0	1	1	1	1	1	1	1	1	0
Carbohydrates	Monosaccharides	Fructose utilization	Transcriptional repressor of the fructose operon, DeoR family	0	0	1	0	0	1	1	1	0	1	1	1	1	1	1	1	1	0
Carbohydrates	Monosaccharides	L-Arabinose utilization	Arabinan endo-1,5-alpha-L-arabinosidase (EC 3.2.1.99)	0	0	0	0	0	0	0	0	1	0	0	0	0	0	1	0	0	0
Carbohydrates	Monosaccharides	L-Arabinose utilization	Arabinose-proton symporter	0	0	0	0	1	0	0	0	0	0	0	0	0	0	0	0	0	0
Carbohydrates	Monosaccharides	L-Arabinose utilization	L-arabinose isomerase (EC 5.3.1.4)	1	1	1	0	1	1	1	1	1	1	1	0	0	1	1	0	0	0
Carbohydrates	Monosaccharides	L-Arabinose utilization	L-arabonate dehydratase (EC 4.2.1.25)	0	0	0	0	0	0	0	0	0	1	1	0	0	0	0	0	0	0
Carbohydrates	Monosaccharides	L-Arabinose utilization	L-ribulose-5-phosphate 4-epimerase (EC 5.1.3.4)	1	1	1	0	1	1	1	1	1	1	1	0	0	1	1	0	0	0
Carbohydrates	Monosaccharides	L-Arabinose utilization	Possible GPH family transporter (TC 2.A.2) for arabinosides	0	0	0	0	1	0	0	0	0	0	0	0	0	0	0	0	0	0
Carbohydrates	Monosaccharides	L-Arabinose utilization	Protein AraJ precursor	1	1	0	0	0	0	0	0	0	0	0	0	0	0	0	0	0	0
Carbohydrates	Monosaccharides	L-Arabinose utilization	Ribulokinase (EC 2.7.1.16)	1	1	1	0	1	1	1	1	1	1	1	0	0	1	1	0	0	0
Carbohydrates	Monosaccharides	L-ascorbate utilization (and related gene clusters)	3-dehydro-L-gulonate 2-dehydrogenase (EC 1.1.1.130)	0	1	0	0	0	0	0	0	0	0	0	0	0	0	0	0	0	0
Carbohydrates	Monosaccharides	L-ascorbate utilization (and related gene clusters)	3-keto-L-gulonate 6-phosphate decarboxylase homolog	0	1	0	0	0	0	0	0	0	0	0	0	0	0	0	0	0	0
Carbohydrates	Monosaccharides	L-ascorbate utilization (and related gene clusters)	L-ribulose-5-phosphate 4-epimerase (EC 5.1.3.4)	0	1	0	0	0	0	0	0	0	0	0	0	0	0	0	0	0	0
Carbohydrates	Monosaccharides	L-ascorbate utilization (and related gene clusters)	L-xylulose 5-phosphate 3-epimerase (EC 5.1.3.-) homolog	0	1	0	0	0	0	0	0	0	0	0	0	0	0	0	0	0	0
Carbohydrates	Monosaccharides	L-ascorbate utilization (and related gene clusters)	L-xylulose/3-keto-L-gulonate kinase (EC 2.7.1.-)	0	1	0	0	0	0	0	0	0	0	0	0	0	0	0	0	0	0
Carbohydrates	Monosaccharides	L-fucose utilization	Fucose permease	1	1	0	0	0	0	0	0	0	0	0	0	0	0	0	0	0	0
Carbohydrates	Monosaccharides	L-fucose utilization	L-fucose isomerase (EC 5.3.1.25)	1	1	0	0	0	0	0	0	0	0	0	0	0	0	0	0	0	0
Carbohydrates	Monosaccharides	L-fucose utilization	L-fucose operon activator	1	1	0	0	0	0	0	0	0	0	0	0	0	0	0	0	0	0
Carbohydrates	Monosaccharides	L-fucose utilization	L-fuculokinase (EC 2.7.1.51)	1	1	0	0	0	0	0	0	0	0	0	0	0	0	0	0	0	0
Carbohydrates	Monosaccharides	L-fucose utilization	L-fuculose phosphate aldolase (EC 4.1.2.17)	1	1	0	0	0	0	0	0	0	0	0	0	0	0	0	0	0	0
Carbohydrates	Monosaccharides	L-fucose utilization	Lactaldehyde reductase (EC 1.1.1.77)	1	1	0	0	0	0	0	0	0	0	0	0	0	0	0	0	0	0
Carbohydrates	Monosaccharides	L-fucose utilization temp	2-keto-3-deoxy-L-fuconate dehydrogenase	0	0	1	0	0	0	0	1	0	0	0	0	0	0	1	0	0	0
Carbohydrates	Monosaccharides	L-fucose utilization temp	Fucose permease	1	1	0	0	0	0	0	0	0	0	0	0	0	0	0	0	0	0
Carbohydrates	Monosaccharides	L-fucose utilization temp	L-fuco-beta-pyranose dehydrogenase (EC 1.1.1.122)	0	0	1	0	0	0	0	1	0	0	0	0	0	0	1	0	0	0
Carbohydrates	Monosaccharides	L-fucose utilization temp	L-fuconate dehydratase (EC 4.2.1.68)	0	0	1	0	0	0	0	1	0	0	0	0	0	0	1	0	0	0
Carbohydrates	Monosaccharides	L-fucose utilization temp	L-fuconolactone hydrolase	0	0	1	0	0	0	0	1	0	0	0	0	0	0	1	0	0	0
Carbohydrates	Monosaccharides	L-fucose utilization temp	L-fucose isomerase (EC 5.3.1.25)	1	1	0	0	0	0	0	0	0	0	0	0	0	0	0	0	0	0
Carbohydrates	Monosaccharides	L-fucose utilization temp	L-fucose operon activator	1	1	0	0	0	0	0	0	0	0	0	0	0	0	0	0	0	0
Carbohydrates	Monosaccharides	L-fucose utilization temp	L-fuculokinase (EC 2.7.1.51)	1	1	0	0	0	0	0	0	0	0	0	0	0	0	0	0	0	0
Carbohydrates	Monosaccharides	L-fucose utilization temp	L-fuculose phosphate aldolase (EC 4.1.2.17)	1	1	0	0	0	0	0	0	0	0	0	0	0	0	0	0	0	0
Carbohydrates	Monosaccharides	L-fucose utilization temp	Lactaldehyde reductase (EC 1.1.1.77)	1	1	0	0	0	0	0	0	0	0	0	0	0	0	0	0	0	0
Carbohydrates	Monosaccharides	L-rhamnose utilization	Aldehyde dehydrogenase A (EC 1.2.1.22)	0	0	0	0	0	0	0	0	0	0	0	0	0	0	0	0	0	1
Carbohydrates	Monosaccharides	L-rhamnose utilization	Predicted L-lactate dehydrogenase, Iron-sulfur cluster-binding subunit YkgF	0	0	0	0	0	0	0	0	0	0	0	0	0	0	0	0	0	1
Carbohydrates	Monosaccharides	L-rhamnose utilization	Predicted L-rhamnose ABC transporter, ATP-binding component	0	0	0	0	0	0	0	0	0	0	0	0	0	0	0	0	0	1
Carbohydrates	Monosaccharides	L-rhamnose utilization	Predicted L-rhamnose ABC transporter, substrate-binding component	0	0	0	0	0	0	0	0	0	0	0	0	0	0	0	0	0	1
Carbohydrates	Monosaccharides	L-rhamnose utilization	Predicted L-rhamnose ABC transporter, transmembrane component 1	0	0	0	0	0	0	0	0	0	0	0	0	0	0	0	0	0	1
Carbohydrates	Monosaccharides	L-rhamnose utilization	Predicted L-rhamnose ABC transporter, transmembrane component 2	0	0	0	0	0	0	0	0	0	0	0	0	0	0	0	0	0	1
Carbohydrates	Monosaccharides	L-rhamnose utilization	Predicted L-rhamnose isomerase RhaI (EC 5.3.1.14)	0	0	0	0	0	0	0	0	0	0	0	0	0	0	0	0	0	1
Carbohydrates	Monosaccharides	L-rhamnose utilization	Predicted L-rhamnose mutarotase	0	0	0	0	0	0	0	0	0	0	0	0	0	0	0	0	0	1
Carbohydrates	Monosaccharides	L-rhamnose utilization	Predicted lactaldehyde dehydrogenase (EC 1.2.1.22)	0	0	0	0	0	0	0	0	0	0	0	0	0	0	0	0	0	1
Carbohydrates	Monosaccharides	L-rhamnose utilization	Predicted rhamnulose-1-phosphate aldolase (EC 4.1.2.19)	0	0	0	0	0	0	0	0	0	0	0	0	0	0	0	0	0	1
Carbohydrates	Monosaccharides	L-rhamnose utilization	Rhamnulokinase (EC 2.7.1.5)	0	0	0	0	0	0	0	0	0	0	0	0	0	0	0	0	0	1
Carbohydrates	Monosaccharides	L-rhamnose utilization	Transcriptional regulator of rhamnose utilization, DeoR family	0	0	0	0	0	0	0	0	0	0	0	0	0	0	0	0	0	1
Carbohydrates	Monosaccharides	Mannose Metabolism	Alpha-1,2-mannosidase	0	0	0	0	0	0	0	0	0	0	1	0	0	0	1	0	0	1
Carbohydrates	Monosaccharides	Mannose Metabolism	Beta-mannosidase (EC 3.2.1.25)	0	0	0	0	0	1	0	0	1	0	0	0	0	0	0	0	0	0
Carbohydrates	Monosaccharides	Mannose Metabolism	Hexokinase (EC 2.7.1.1)	0	0	0	0	0	0	0	0	1	0	0	0	0	0	0	0	0	0
Carbohydrates	Monosaccharides	Mannose Metabolism	Mannose-1-phosphate guanylyltransferase (EC 2.7.7.13 )	0	0	0	0	0	0	0	0	0	0	0	0	0	0	0	0	0	1
Carbohydrates	Monosaccharides	Mannose Metabolism	Mannose-6-phosphate isomerase (EC 5.3.1.8)	1	1	1	1	1	1	1	1	1	1	1	1	1	1	1	1	1	1
Carbohydrates	Monosaccharides	Mannose Metabolism	Mannoside ABC transport system, ATP-binding protein 1	0	0	0	0	0	0	0	0	0	0	0	0	0	0	1	0	0	0
Carbohydrates	Monosaccharides	Mannose Metabolism	Mannoside ABC transport system, ATP-binding protein 2	0	0	0	0	0	0	0	0	0	0	0	0	0	0	1	0	0	0
Carbohydrates	Monosaccharides	Mannose Metabolism	Mannoside ABC transport system, permease protein 1	0	0	0	0	0	0	0	0	0	0	0	0	0	0	1	0	0	0
Carbohydrates	Monosaccharides	Mannose Metabolism	Mannoside ABC transport system, permease protein 2	0	0	0	0	0	0	0	0	0	0	0	0	0	0	1	0	0	0
Carbohydrates	Monosaccharides	Mannose Metabolism	Mannoside ABC transport system, sugar-binding protein	0	0	0	0	0	0	0	0	0	0	0	0	0	0	1	0	0	0
Carbohydrates	Monosaccharides	Mannose Metabolism	Phosphomannomutase (EC 5.4.2.8)	0	0	1	1	0	1	1	1	0	1	1	1	1	1	1	1	1	1
Carbohydrates	Monosaccharides	Mannose Metabolism	Putative regulator of the mannose operon, ManO	0	0	0	0	0	0	0	0	0	1	1	0	0	0	0	0	0	0
Carbohydrates	Monosaccharides	Xylose utilization	D-xylose proton-symporter XylE	1	1	0	0	0	0	0	0	0	0	0	0	0	0	0	0	0	0
Carbohydrates	Monosaccharides	Xylose utilization	Novel Xylose regulator from LacI family	0	0	0	0	0	0	0	0	0	0	0	1	0	0	0	0	0	0
Carbohydrates	Monosaccharides	Xylose utilization	Possible alpha-xyloside ABC transporter, ATP-binding component	0	0	0	0	0	0	0	0	0	0	0	1	0	0	0	0	0	0
Carbohydrates	Monosaccharides	Xylose utilization	Possible alpha-xyloside ABC transporter, permease component	0	0	1	0	0	1	1	1	0	0	0	1	0	0	1	0	0	1
Carbohydrates	Monosaccharides	Xylose utilization	Possible alpha-xyloside ABC transporter, substrate-binding component	0	0	0	0	0	1	1	0	0	0	0	1	0	0	1	0	0	0
Carbohydrates	Monosaccharides	Xylose utilization	Putative xylulose kinase (EC 2.7.1.17)	0	0	0	0	0	0	0	0	0	1	1	0	0	0	0	0	0	1
Carbohydrates	Monosaccharides	Xylose utilization	Xylonate dehydratase (EC 4.2.1.82)	0	0	0	0	0	0	0	0	1	0	0	0	0	0	0	0	0	0
Carbohydrates	Monosaccharides	Xylose utilization	Xylose activator XylR (AraC family)	1	1	0	0	0	0	0	0	0	0	0	0	0	0	0	0	0	0
Carbohydrates	Monosaccharides	Xylose utilization	Xylose isomerase (EC 5.3.1.5)	1	1	1	1	0	1	1	1	1	1	1	0	0	1	1	0	0	1
Carbohydrates	Monosaccharides	Xylose utilization	Xylose-responsive transcription regulator, ROK family	0	0	1	0	0	1	0	1	0	0	1	1	0	0	1	0	0	1
Carbohydrates	Monosaccharides	Xylose utilization	Xyloside transporter XynT	1	0	0	0	0	0	0	0	0	0	0	0	0	0	0	0	0	0
Carbohydrates	Monosaccharides	Xylose utilization	Xylulose kinase (EC 2.7.1.17)	1	1	1	1	1	1	1	1	1	1	1	1	0	1	1	0	0	1
Carbohydrates	One-carbon Metabolism	One-carbon metabolism by tetrahydropterines	5,10-methylenetetrahydrofolate reductase (EC 1.5.1.20)	1	1	1	1	1	0	0	1	0	1	1	1	1	1	1	1	1	1
Carbohydrates	One-carbon Metabolism	One-carbon metabolism by tetrahydropterines	5-formyltetrahydrofolate cyclo-ligase (EC 6.3.3.2)	1	1	1	1	1	1	1	1	1	1	1	1	1	1	1	1	1	1
Carbohydrates	One-carbon Metabolism	One-carbon metabolism by tetrahydropterines	Formate--tetrahydrofolate ligase (EC 6.3.4.3)	0	0	0	1	0	0	1	0	0	0	0	0	0	1	0	1	1	1
Carbohydrates	One-carbon Metabolism	One-carbon metabolism by tetrahydropterines	Formiminotetrahydrofolate cyclodeaminase (EC 4.3.1.4)	0	0	0	0	0	0	1	0	1	0	1	0	0	0	0	0	0	1
Carbohydrates	One-carbon Metabolism	One-carbon metabolism by tetrahydropterines	Formyltetrahydrofolate deformylase (EC 3.5.1.10)	1	1	1	1	1	1	1	1	1	1	1	1	1	1	1	1	1	0
Carbohydrates	One-carbon Metabolism	One-carbon metabolism by tetrahydropterines	Methenyltetrahydrofolate cyclohydrolase (EC 3.5.4.9)	1	1	1	1	1	1	1	1	1	1	1	1	1	1	1	1	1	1
Carbohydrates	One-carbon Metabolism	One-carbon metabolism by tetrahydropterines	Methylenetetrahydrofolate dehydrogenase (NADP+) (EC 1.5.1.5)	1	1	1	1	1	1	1	1	1	1	1	1	1	1	1	1	1	1
Carbohydrates	One-carbon Metabolism	Serine-glyoxylate cycle	3-ketoacyl-CoA thiolase (EC 2.3.1.16)	0	0	0	1	0	0	0	0	0	0	0	0	0	1	0	1	1	0
Carbohydrates	One-carbon Metabolism	Serine-glyoxylate cycle	5,10-methylenetetrahydrofolate reductase (EC 1.5.1.20)	0	0	0	1	0	0	0	0	0	0	0	0	0	1	0	1	1	0
Carbohydrates	One-carbon Metabolism	Serine-glyoxylate cycle	5-formyltetrahydrofolate cyclo-ligase (EC 6.3.3.2)	0	0	0	1	0	0	0	0	0	0	0	0	0	1	0	1	1	0
Carbohydrates	One-carbon Metabolism	Serine-glyoxylate cycle	Acetoacetyl-CoA reductase (EC 1.1.1.36)	0	0	0	0	0	0	0	0	0	0	0	0	0	0	0	1	1	0
Carbohydrates	One-carbon Metabolism	Serine-glyoxylate cycle	Acetyl-CoA acetyltransferase (EC 2.3.1.9)	0	0	0	1	0	0	0	0	0	0	0	0	0	1	0	1	1	0
Carbohydrates	One-carbon Metabolism	Serine-glyoxylate cycle	Aconitate hydratase (EC 4.2.1.3)	0	0	0	1	0	0	0	0	0	0	0	0	0	1	0	1	1	0
Carbohydrates	One-carbon Metabolism	Serine-glyoxylate cycle	Citrate synthase (si) (EC 2.3.3.1)	0	0	0	1	0	0	0	0	0	0	0	0	0	1	0	1	1	0
Carbohydrates	One-carbon Metabolism	Serine-glyoxylate cycle	Enolase (EC 4.2.1.11)	0	0	0	1	0	0	0	0	0	0	0	0	0	1	0	1	1	0
Carbohydrates	One-carbon Metabolism	Serine-glyoxylate cycle	Formate--tetrahydrofolate ligase (EC 6.3.4.3)	0	0	0	1	0	0	0	0	0	0	0	0	0	1	0	1	1	0
Carbohydrates	One-carbon Metabolism	Serine-glyoxylate cycle	Glycerate kinase (EC 2.7.1.31)	0	0	0	1	0	0	0	0	0	0	0	0	0	1	0	1	1	0
Carbohydrates	One-carbon Metabolism	Serine-glyoxylate cycle	Isocitrate lyase (EC 4.1.3.1)	0	0	0	1	0	0	0	0	0	0	0	0	0	1	0	1	1	0
Carbohydrates	One-carbon Metabolism	Serine-glyoxylate cycle	Malate dehydrogenase (EC 1.1.1.37)	0	0	0	0	0	0	0	0	0	0	0	0	0	1	0	1	1	0
Carbohydrates	One-carbon Metabolism	Serine-glyoxylate cycle	Methenyltetrahydrofolate cyclohydrolase (EC 3.5.4.9)	0	0	0	1	0	0	0	0	0	0	0	0	0	1	0	1	1	0
Carbohydrates	One-carbon Metabolism	Serine-glyoxylate cycle	Methylcrotonyl-CoA carboxylase biotin-containing subunit (EC 6.4.1.4)	0	0	0	1	0	0	0	0	0	0	0	0	0	1	0	1	1	0
Carbohydrates	One-carbon Metabolism	Serine-glyoxylate cycle	Methylcrotonyl-CoA carboxylase carboxyl transferase subunit (EC 6.4.1.4)	0	0	0	1	0	0	0	0	0	0	0	0	0	1	0	1	1	0
Carbohydrates	One-carbon Metabolism	Serine-glyoxylate cycle	Methylenetetrahydrofolate dehydrogenase (NADP+) (EC 1.5.1.5)	0	0	0	1	0	0	0	0	0	0	0	0	0	1	0	1	1	0
Carbohydrates	One-carbon Metabolism	Serine-glyoxylate cycle	Methylmalonyl-CoA mutase (EC 5.4.99.2)	0	0	0	0	0	0	0	0	0	0	0	0	0	0	0	1	1	0
Carbohydrates	One-carbon Metabolism	Serine-glyoxylate cycle	Phosphoenolpyruvate carboxykinase [ATP] (EC 4.1.1.49)	0	0	0	0	0	0	0	0	0	0	0	0	0	0	0	1	1	0
Carbohydrates	One-carbon Metabolism	Serine-glyoxylate cycle	Propionyl-CoA carboxylase beta chain (EC 6.4.1.3)	0	0	0	1	0	0	0	0	0	0	0	0	0	1	0	1	1	0
Carbohydrates	One-carbon Metabolism	Serine-glyoxylate cycle	Serine hydroxymethyltransferase (EC 2.1.2.1)	0	0	0	1	0	0	0	0	0	0	0	0	0	1	0	1	1	0
Carbohydrates	One-carbon Metabolism	Serine-glyoxylate cycle	Serine--glyoxylate aminotransferase (EC 2.6.1.45)	0	0	0	0	0	0	0	0	0	0	0	0	0	0	0	1	1	0
Carbohydrates	One-carbon Metabolism	Serine-glyoxylate cycle	Serine--pyruvate aminotransferase (EC 2.6.1.51)	0	0	0	0	0	0	0	0	0	0	0	0	0	1	0	0	0	0
Carbohydrates	One-carbon Metabolism	Serine-glyoxylate cycle	Succinyl-CoA ligase [ADP-forming] alpha chain (EC 6.2.1.5)	0	0	0	1	0	0	0	0	0	0	0	0	0	1	0	1	1	0
Carbohydrates	One-carbon Metabolism	Serine-glyoxylate cycle	Succinyl-CoA ligase [ADP-forming] beta chain (EC 6.2.1.5)	0	0	0	1	0	0	0	0	0	0	0	0	0	1	0	1	1	0
Carbohydrates	One-carbon Metabolism	Serine-glyoxylate cycle	Succinyl-CoA:3-ketoacid-coenzyme A transferase subunit A (EC 2.8.3.5)	0	0	0	1	0	0	0	0	0	0	0	0	0	1	0	0	0	0
Carbohydrates	One-carbon Metabolism	Serine-glyoxylate cycle	Succinyl-CoA:3-ketoacid-coenzyme A transferase subunit B (EC 2.8.3.5)	0	0	0	1	0	0	0	0	0	0	0	0	0	1	0	1	1	0
Carbohydrates	One-carbon Metabolism	Serine-glyoxylate cycle	cytosolic long-chain acyl-CoA thioester hydrolase family protein	0	0	0	1	0	0	0	0	0	0	0	0	0	1	0	0	0	0
Carbohydrates	One-carbon Metabolism	Serine-glyoxylate cycle	decarboxylase	0	0	0	0	0	0	0	0	0	0	0	0	0	1	0	0	0	0
Carbohydrates	One-carbon Metabolism	Serine-glyoxylate cycle	polyhydroxyalkanoate synthesis repressor PhaR	0	0	0	0	0	0	0	0	0	0	0	0	0	0	0	1	1	0
Carbohydrates	Organic acids	2-methylcitrate to 2-methylaconitate metabolism cluster	2-Methylcitrate dehydratase AcnD	0	0	1	0	0	0	0	1	0	0	0	0	0	0	0	0	0	0
Carbohydrates	Organic acids	Alpha-acetolactate operon	Acetolactate synthase, catabolic (EC 2.2.1.6)	0	0	0	0	1	0	0	0	0	0	0	0	0	0	0	0	0	0
Carbohydrates	Organic acids	Alpha-acetolactate operon	Alpha-acetolactate decarboxylase (EC 4.1.1.5)	0	0	0	0	1	0	0	0	0	0	0	0	0	0	0	0	0	0
Carbohydrates	Organic acids	Citrate Metabolism, Transport, and Regulation	C4-dicarboxylate transporter DcuC (TC 2.A.61.1.1)	1	1	0	0	0	0	0	0	0	0	0	0	0	0	0	0	0	0
Carbohydrates	Organic acids	Citrate Metabolism, Transport, and Regulation	Citrate Succinate antiporter (TC 2.A.47.3.2)	1	1	0	0	0	0	0	0	0	0	0	0	0	0	0	0	0	0
Carbohydrates	Organic acids	Citrate Metabolism, Transport, and Regulation	Citrate lyase alpha chain (EC 4.1.3.6)	1	1	0	0	0	0	0	0	0	0	0	0	0	0	0	0	0	0
Carbohydrates	Organic acids	Citrate Metabolism, Transport, and Regulation	Citrate lyase beta chain (EC 4.1.3.6)	1	1	0	0	0	0	0	0	0	0	0	0	0	0	0	0	0	0
Carbohydrates	Organic acids	Citrate Metabolism, Transport, and Regulation	[Citrate [pro-3S]-lyase] ligase (EC 6.2.1.22)	1	1	0	0	0	0	0	0	0	0	0	0	0	0	0	0	0	0
Carbohydrates	Organic acids	Glycerate metabolism	2-dehydro-3-deoxyglucarate aldolase (EC 4.1.2.20)	1	1	0	0	1	0	0	0	0	0	0	0	0	0	0	0	0	0
Carbohydrates	Organic acids	Glycerate metabolism	2-hydroxy-3-oxopropionate reductase (EC 1.1.1.60)	1	1	1	0	1	0	1	1	0	0	1	1	1	1	0	1	1	0
Carbohydrates	Organic acids	Glycerate metabolism	Glycerate kinase (EC 2.7.1.31)	1	1	1	1	1	1	1	1	0	1	1	1	1	1	0	1	1	0
Carbohydrates	Organic acids	Glycerate metabolism	Glyoxylate carboligase (EC 4.1.1.47)	1	1	0	0	0	0	1	0	0	0	0	0	0	1	0	1	1	0
Carbohydrates	Organic acids	Glycerate metabolism	Hydroxypyruvate isomerase (EC 5.3.1.22)	1	1	0	1	0	1	1	0	0	1	1	1	1	1	0	1	1	0
Carbohydrates	Organic acids	Glycerate metabolism	Hydroxypyruvate reductase (EC 1.1.1.81)	0	0	0	0	0	0	0	0	0	0	0	0	0	1	0	1	1	0
Carbohydrates	Organic acids	Glycerate metabolism	Pyruvate kinase (EC 2.7.1.40)	1	1	1	1	1	1	1	1	0	1	1	1	1	1	0	1	1	0
Carbohydrates	Organic acids	Glycerate metabolism	Serine--glyoxylate aminotransferase (EC 2.6.1.45)	0	0	0	0	0	0	0	0	0	0	0	0	0	0	0	1	1	0
Carbohydrates	Organic acids	Lactate utilization	L-lactate permease	1	1	0	1	0	0	0	0	0	1	1	0	1	1	1	1	1	1
Carbohydrates	Organic acids	Lactate utilization	Lactate-responsive regulator LldR in Actinobacteria, GntR family	0	0	1	0	0	0	0	0	0	0	0	0	1	1	1	0	0	0
Carbohydrates	Organic acids	Lactate utilization	Lactate-responsive regulator LldR in Enterobacteria, GntR family	1	1	0	0	0	0	0	0	0	0	0	0	0	0	0	0	0	1
Carbohydrates	Organic acids	Lactate utilization	Lactate-responsive regulator LldR in Firmicutes, GntR family	0	0	0	0	0	0	0	0	1	0	0	0	0	0	0	0	0	0
Carbohydrates	Organic acids	Lactate utilization	Predicted D-lactate dehydrogenase, Fe-S protein, FAD/FMN-containing	0	0	1	1	0	0	0	1	0	0	0	0	1	1	0	0	0	0
Carbohydrates	Organic acids	Lactate utilization	Predicted L-lactate dehydrogenase, Fe-S oxidoreductase subunit YkgE	1	1	1	1	0	0	0	1	1	1	1	0	1	1	1	1	1	1
Carbohydrates	Organic acids	Lactate utilization	Predicted L-lactate dehydrogenase, Iron-sulfur cluster-binding subunit YkgF	1	1	1	1	0	0	0	1	1	1	1	0	1	1	1	1	1	1
Carbohydrates	Organic acids	Lactate utilization	Predicted L-lactate dehydrogenase, hypothetical protein subunit YkgG	1	1	1	1	0	0	0	1	1	1	1	0	1	1	1	1	1	1
Carbohydrates	Organic acids	Methylcitrate cycle	2-methylcitrate dehydratase (EC 4.2.1.79)	1	1	1	1	0	1	1	1	0	0	0	1	1	1	1	0	0	1
Carbohydrates	Organic acids	Methylcitrate cycle	2-methylcitrate synthase (EC 2.3.3.5)	1	1	1	1	0	1	1	1	0	0	0	1	1	1	1	0	0	1
Carbohydrates	Organic acids	Methylcitrate cycle	2-methylisocitrate dehydratase (EC 4.2.1.99)	1	1	1	1	0	1	1	1	0	0	0	1	1	1	1	0	0	1
Carbohydrates	Organic acids	Methylcitrate cycle	Methylisocitrate lyase (EC 4.1.3.30)	1	1	1	1	0	1	1	1	0	0	0	1	1	1	1	0	0	1
Carbohydrates	Organic acids	Methylcitrate cycle	Propionate catabolism operon regulatory protein PrpR	1	1	0	0	0	0	0	0	0	0	0	0	0	0	0	0	0	0
Carbohydrates	Organic acids	Methylcitrate cycle	Propionate--CoA ligase (EC 6.2.1.17)	1	1	0	0	0	0	0	0	0	0	0	0	0	0	0	0	0	1
Carbohydrates	Organic acids	Propionate-CoA to Succinate Module	2-methylcitrate dehydratase (EC 4.2.1.79)	1	1	1	1	0	1	1	1	0	0	0	1	1	1	1	0	0	1
Carbohydrates	Organic acids	Propionate-CoA to Succinate Module	2-methylcitrate synthase (EC 2.3.3.5)	1	1	1	1	0	1	1	1	0	0	0	1	1	1	1	0	0	1
Carbohydrates	Organic acids	Propionate-CoA to Succinate Module	2-methylisocitrate dehydratase (EC 4.2.1.99)	1	1	1	1	0	1	1	1	0	0	0	1	1	1	1	0	0	1
Carbohydrates	Organic acids	Propionate-CoA to Succinate Module	Aconitate hydratase (EC 4.2.1.3)	1	1	1	1	0	1	1	1	0	0	0	1	1	1	1	0	0	1
Carbohydrates	Organic acids	Propionate-CoA to Succinate Module	Aconitate hydratase 2 (EC 4.2.1.3)	1	1	0	0	0	0	0	0	0	0	0	0	0	0	0	0	0	0
Carbohydrates	Organic acids	Propionate-CoA to Succinate Module	Methylisocitrate lyase (EC 4.1.3.30)	1	1	1	1	0	1	1	1	0	0	0	1	1	1	1	0	0	1
Carbohydrates	Organic acids	Propionate-CoA to Succinate Module	Propionate--CoA ligase (EC 6.2.1.17)	1	1	0	0	0	0	0	0	0	0	0	0	0	0	0	0	0	1
Carbohydrates	Polysaccharides	Glycogen metabolism	1,4-alpha-glucan (glycogen) branching enzyme, GH-13-type (EC 2.4.1.18)	1	1	1	1	1	1	1	1	1	1	1	1	1	1	1	1	1	1
Carbohydrates	Polysaccharides	Glycogen metabolism	4-alpha-glucanotransferase (amylomaltase) (EC 2.4.1.25)	1	1	0	1	1	0	0	0	1	1	1	1	1	1	1	1	1	1
Carbohydrates	Polysaccharides	Glycogen metabolism	Glucose-1-phosphate adenylyltransferase (EC 2.7.7.27)	1	1	1	1	1	1	1	1	1	1	1	1	1	1	1	0	0	0
Carbohydrates	Polysaccharides	Glycogen metabolism	Glycogen phosphorylase (EC 2.4.1.1)	1	1	1	1	1	1	1	1	1	1	1	1	1	1	1	1	1	1
Carbohydrates	Polysaccharides	Glycogen metabolism	Glycogen synthase, ADP-glucose transglucosylase (EC 2.4.1.21)	1	1	0	0	1	0	0	0	1	0	0	0	0	0	0	0	0	0
Carbohydrates	Polysaccharides	Glycogen metabolism	Maltodextrin phosphorylase (EC 2.4.1.1)	1	1	0	0	0	0	0	0	0	0	0	0	0	0	0	0	0	0
Carbohydrates	Polysaccharides	Glycogen metabolism	Predicted glycogen synthase, ADP-glucose transglucosylase (EC 2.4.1.21), Actinobacterial type	0	0	1	1	0	1	1	1	0	1	1	1	1	1	1	0	0	0
Carbohydrates	Sugar alcohols	Glycerol and Glycerol-3-phosphate Uptake and Utilization	Aerobic glycerol-3-phosphate dehydrogenase (EC 1.1.5.3)	1	1	0	0	1	0	0	0	1	0	0	0	0	0	0	0	0	0
Carbohydrates	Sugar alcohols	Glycerol and Glycerol-3-phosphate Uptake and Utilization	Anaerobic glycerol-3-phosphate dehydrogenase subunit A (EC 1.1.5.3)	1	1	0	0	0	0	0	0	0	0	0	0	0	0	0	0	0	0
Carbohydrates	Sugar alcohols	Glycerol and Glycerol-3-phosphate Uptake and Utilization	Anaerobic glycerol-3-phosphate dehydrogenase subunit B (EC 1.1.5.3)	1	1	0	0	0	0	0	0	0	0	0	0	0	0	0	0	0	0
Carbohydrates	Sugar alcohols	Glycerol and Glycerol-3-phosphate Uptake and Utilization	Glycerol kinase (EC 2.7.1.30)	1	1	1	1	1	1	1	1	1	1	1	1	1	1	1	1	1	1
Carbohydrates	Sugar alcohols	Glycerol and Glycerol-3-phosphate Uptake and Utilization	Glycerol uptake facilitator protein	1	1	1	1	1	1	1	1	1	1	1	1	1	1	1	1	1	1
Carbohydrates	Sugar alcohols	Glycerol and Glycerol-3-phosphate Uptake and Utilization	Glycerol-3-phosphate ABC transporter, ATP-binding protein UgpC (TC 3.A.1.1.3)	1	1	0	0	1	1	0	0	0	0	0	1	1	0	0	0	0	0
Carbohydrates	Sugar alcohols	Glycerol and Glycerol-3-phosphate Uptake and Utilization	Glycerol-3-phosphate ABC transporter, periplasmic glycerol-3-phosphate-binding protein (TC 3.A.1.1.3)	0	0	0	0	0	0	0	0	1	0	0	0	0	0	0	0	0	0
Carbohydrates	Sugar alcohols	Glycerol and Glycerol-3-phosphate Uptake and Utilization	Glycerol-3-phosphate ABC transporter, permease protein UgpA (TC 3.A.1.1.3)	1	1	1	1	1	0	1	1	1	0	0	1	1	0	0	0	0	1
Carbohydrates	Sugar alcohols	Glycerol and Glycerol-3-phosphate Uptake and Utilization	Glycerol-3-phosphate ABC transporter, permease protein UgpE (TC 3.A.1.1.3)	1	1	0	1	1	0	0	0	1	0	0	0	1	0	0	0	0	0
Carbohydrates	Sugar alcohols	Glycerol and Glycerol-3-phosphate Uptake and Utilization	Glycerol-3-phosphate dehydrogenase (EC 1.1.5.3)	0	0	1	1	0	1	1	1	0	1	1	1	1	1	1	1	1	1
Carbohydrates	Sugar alcohols	Glycerol and Glycerol-3-phosphate Uptake and Utilization	Glycerol-3-phosphate dehydrogenase [NAD(P)+] (EC 1.1.1.94)	1	1	1	1	1	1	1	1	1	1	1	1	1	1	1	1	1	0
Carbohydrates	Sugar alcohols	Glycerol and Glycerol-3-phosphate Uptake and Utilization	Glycerol-3-phosphate regulon repressor GlpR	1	1	0	0	1	0	0	0	0	0	0	1	0	0	1	0	0	0
Carbohydrates	Sugar alcohols	Glycerol and Glycerol-3-phosphate Uptake and Utilization	Glycerol-3-phosphate responsive antiterminator (mRNA-binding)	0	0	0	0	0	0	0	0	0	0	0	0	0	0	0	0	0	1
Carbohydrates	Sugar alcohols	Glycerol and Glycerol-3-phosphate Uptake and Utilization	Glycerol-3-phosphate transporter	1	1	0	0	1	1	0	0	0	0	0	0	1	0	0	0	0	0
Carbohydrates	Sugar alcohols	Glycerol and Glycerol-3-phosphate Uptake and Utilization	Glycerophosphoryl diester phosphodiesterase (EC 3.1.4.46)	1	1	1	1	1	1	1	1	1	1	1	1	1	1	1	1	1	1
Carbohydrates	Sugar alcohols	Glycerol and Glycerol-3-phosphate Uptake and Utilization	Thiosulfate sulfurtransferase GlpE (EC 2.8.1.1)	1	1	0	0	1	0	0	0	0	0	0	0	0	0	0	0	0	0
Carbohydrates	Sugar alcohols	Inositol catabolism	5-keto-2-deoxy-D-gluconate-6 phosphate aldolase [form 2] (EC 4.1.2.29)	0	0	0	0	0	0	1	0	0	0	0	0	0	1	0	0	0	0
Carbohydrates	Sugar alcohols	Inositol catabolism	5-keto-2-deoxygluconokinase (EC 2.7.1.92)	0	0	0	0	1	0	1	0	0	0	0	0	0	1	0	0	0	0
Carbohydrates	Sugar alcohols	Inositol catabolism	Glyceraldehyde-3-phosphate ketol-isomerase (EC 5.3.1.1)	0	0	0	0	0	0	1	0	0	0	0	0	0	1	0	0	0	0
Carbohydrates	Sugar alcohols	Inositol catabolism	Inositol transport system ATP-binding protein	0	0	0	0	1	0	1	0	0	0	0	0	0	1	0	0	0	0
Carbohydrates	Sugar alcohols	Inositol catabolism	Inositol transport system permease protein	0	0	0	0	1	0	1	0	0	0	0	0	0	1	0	0	0	0
Carbohydrates	Sugar alcohols	Inositol catabolism	Inositol transport system sugar-binding protein	0	0	0	0	1	0	1	0	0	0	0	0	0	1	0	0	0	0
Carbohydrates	Sugar alcohols	Inositol catabolism	Inosose dehydratase (EC 4.2.1.44)	0	0	0	0	1	0	1	0	0	0	0	0	0	1	0	0	0	0
Carbohydrates	Sugar alcohols	Inositol catabolism	Major myo-inositol transporter IolT	0	0	0	0	1	0	1	0	0	0	0	0	0	1	0	0	0	0
Carbohydrates	Sugar alcohols	Inositol catabolism	Myo-inositol 2-dehydrogenase (EC 1.1.1.18)	0	0	0	0	1	0	1	0	0	0	0	0	0	1	0	0	0	0
Carbohydrates	Sugar alcohols	Inositol catabolism	Myo-inositol 2-dehydrogenase 1 (EC 1.1.1.18)	0	0	0	0	1	0	1	0	0	0	0	0	0	1	0	0	0	0
Carbohydrates	Sugar alcohols	Inositol catabolism	Myo-inositol 2-dehydrogenase 2 (EC 1.1.1.18)	0	0	0	0	1	0	0	0	0	0	0	0	0	0	0	0	0	0
Carbohydrates	Sugar alcohols	Inositol catabolism	Predicted transcriptional regulator of the myo-inositol catabolic operon	0	0	0	0	1	0	0	0	0	0	0	0	0	0	0	0	0	0
Carbohydrates	Sugar alcohols	Inositol catabolism	uncharacterized domain	0	0	0	0	1	0	0	0	0	0	0	0	0	0	0	0	0	0
Cell Division and Cell Cycle	Cell Division and Cell Cycle - no subcategory	Intracellular septation in Enterobacteria	Acyl-CoA thioesterase YciA, involved in membrane biogenesis	1	1	0	0	1	0	0	0	0	0	0	0	0	0	0	0	0	0
Cell Division and Cell Cycle	Cell Division and Cell Cycle - no subcategory	Intracellular septation in Enterobacteria	Intracellular septation protein IspA	1	1	0	0	1	0	0	0	0	0	0	0	0	0	0	0	0	0
Cell Division and Cell Cycle	Cell Division and Cell Cycle - no subcategory	Intracellular septation in Enterobacteria	Membrane protein YciC, linked to IspA	1	1	0	0	1	0	0	0	0	0	0	0	0	0	0	0	0	0
Cell Division and Cell Cycle	Cell Division and Cell Cycle - no subcategory	MukBEF Chromosome Condensation	Chromosome partition protein MukB	1	1	0	0	1	0	0	0	0	0	0	0	0	0	0	0	0	0
Cell Division and Cell Cycle	Cell Division and Cell Cycle - no subcategory	MukBEF Chromosome Condensation	Chromosome partition protein MukE	1	1	0	0	1	0	0	0	0	0	0	0	0	0	0	0	0	0
Cell Division and Cell Cycle	Cell Division and Cell Cycle - no subcategory	MukBEF Chromosome Condensation	Chromosome partition protein MukF	1	1	0	0	1	0	0	0	0	0	0	0	0	0	0	0	0	0
Cell Division and Cell Cycle	Cell Division and Cell Cycle - no subcategory	MukBEF Chromosome Condensation	Membrane Protein Functionally coupled to the MukBEF Chromosome Partitioning Mechanism	1	1	0	0	1	0	0	0	0	0	0	0	0	0	0	0	0	0
Cell Division and Cell Cycle	Checkpoint control	Bacterial checkpoint-control-related cluster	Bacterial checkpoint controller DisA with nucleotide-binding domain	0	0	0	0	0	0	0	0	1	0	0	0	0	0	0	0	0	0
Cell Division and Cell Cycle	Checkpoint control	Bacterial checkpoint-control-related cluster	Diadenylate cyclase spyDAC	0	0	0	0	0	0	0	0	1	0	0	0	0	0	0	0	0	0
Cell Division and Cell Cycle	Checkpoint control	Bacterial checkpoint-control-related cluster	Phosphoglucosamine mutase (EC 5.4.2.10)	0	0	0	0	0	0	0	0	1	0	0	0	0	0	0	0	0	0
Cell Wall and Capsule	Capsular and extracellular polysacchrides	CMP-N-acetylneuraminate Biosynthesis	N-acetylneuraminate synthase (EC 2.5.1.56)	0	0	0	0	0	0	0	0	0	0	1	0	0	0	1	0	0	0
Cell Wall and Capsule	Capsular and extracellular polysacchrides	CMP-N-acetylneuraminate Biosynthesis	UDP-N-acetylglucosamine 2-epimerase (EC 5.1.3.14)	0	0	0	0	0	0	0	0	0	0	1	0	0	0	1	0	0	0
Cell Wall and Capsule	Capsular and extracellular polysacchrides	Capsular Polysaccharides Biosynthesis and Assembly	O-antigen flippase Wzx	1	0	0	0	0	0	0	0	0	0	0	0	0	0	0	0	0	0
Cell Wall and Capsule	Capsular and extracellular polysacchrides	Capsular Polysaccharides Biosynthesis and Assembly	Oligosaccharide repeat unit polymerase Wzy	1	0	0	0	0	0	0	0	0	0	0	0	0	0	0	0	0	0
Cell Wall and Capsule	Capsular and extracellular polysacchrides	Capsular Polysaccharides Biosynthesis and Assembly	Phosphoanhydride phosphohydrolase (EC 3.1.3.2) (pH 2.5 acid phosphatase) (AP)	1	0	0	0	0	0	0	0	0	0	0	0	0	0	0	0	0	0
Cell Wall and Capsule	Capsular and extracellular polysacchrides	Capsular Polysaccharides Biosynthesis and Assembly	Putative capsular polysaccharide transport protein YegH	1	0	0	0	0	0	0	0	0	0	0	0	0	0	0	0	0	0
Cell Wall and Capsule	Capsular and extracellular polysacchrides	Capsular Polysaccharides Biosynthesis and Assembly	Putative polysaccharide export protein YccZ precursor	1	0	0	0	0	0	0	0	0	0	0	0	0	0	0	0	0	0
Cell Wall and Capsule	Capsular and extracellular polysacchrides	Capsular Polysaccharides Biosynthesis and Assembly	Uncharacterized lipoprotein YmcC precursor	1	0	0	0	0	0	0	0	0	0	0	0	0	0	0	0	0	0
Cell Wall and Capsule	Capsular and extracellular polysacchrides	Lipid-linked oligosaccharide synthesis related cluster	Apolipoprotein N-acyltransferase (EC 2.3.1.-) in lipid-linked oligosaccharide synthesis cluster	0	0	0	0	0	1	0	0	0	1	1	1	0	0	1	0	0	0
Cell Wall and Capsule	Capsular and extracellular polysacchrides	Lipid-linked oligosaccharide synthesis related cluster	Cytoplasmic membrane protein FsxA	0	0	0	0	0	0	0	0	0	1	1	1	0	0	0	0	0	0
Cell Wall and Capsule	Capsular and extracellular polysacchrides	Lipid-linked oligosaccharide synthesis related cluster	Dolichol-phosphate mannosyltransferase (EC 2.4.1.83) in lipid-linked oligosaccharide synthesis cluster	0	0	0	0	0	0	0	0	0	1	0	1	0	0	0	0	0	0
Cell Wall and Capsule	Capsular and extracellular polysacchrides	Lipid-linked oligosaccharide synthesis related cluster	Exoenzymes regulatory protein AepA in lipid-linked oligosaccharide synthesis cluster	0	0	0	0	0	0	0	0	0	1	1	1	0	0	1	0	0	0
Cell Wall and Capsule	Capsular and extracellular polysacchrides	Lipid-linked oligosaccharide synthesis related cluster	FIG00820327: hypothetical protein	0	0	0	0	0	1	0	0	0	1	1	1	0	0	1	0	0	0
Cell Wall and Capsule	Capsular and extracellular polysacchrides	Polysaccharide deacetylases	Peptidoglycan N-acetylglucosamine deacetylase (EC 3.5.1.-)	0	0	0	0	0	0	0	0	0	0	0	0	0	0	1	0	0	0
Cell Wall and Capsule	Capsular and extracellular polysacchrides	Rhamnose containing glycans	Alpha-D-GlcNAc alpha-1,2-L-rhamnosyltransferase (EC 2.4.1.-)	0	0	0	1	0	0	0	0	0	1	0	0	0	0	0	0	0	0
Cell Wall and Capsule	Capsular and extracellular polysacchrides	Rhamnose containing glycans	Alpha-L-Rha alpha-1,3-L-rhamnosyltransferase (EC 2.4.1.-)	0	0	0	0	1	0	0	0	0	0	0	0	0	0	0	0	0	0
Cell Wall and Capsule	Capsular and extracellular polysacchrides	Rhamnose containing glycans	Glucose-1-phosphate thymidylyltransferase (EC 2.7.7.24)	1	1	1	1	1	1	1	1	1	1	1	0	1	0	1	1	1	1
Cell Wall and Capsule	Capsular and extracellular polysacchrides	Rhamnose containing glycans	Glycerol-3-phosphate cytidylyltransferase (EC 2.7.7.39)	0	0	0	1	0	1	0	0	0	0	0	0	0	0	0	0	0	0
Cell Wall and Capsule	Capsular and extracellular polysacchrides	Rhamnose containing glycans	Heteropolysaccharide repeat unit export protein	0	0	0	0	0	0	0	0	0	0	0	0	0	0	0	1	1	1
Cell Wall and Capsule	Capsular and extracellular polysacchrides	Rhamnose containing glycans	Teichoic acid export ATP-binding protein TagH (EC 3.6.3.40)	0	0	1	0	0	0	1	0	0	0	0	0	0	0	1	1	1	1
Cell Wall and Capsule	Capsular and extracellular polysacchrides	Rhamnose containing glycans	UDP-glucose 4-epimerase (EC 5.1.3.2)	1	1	1	1	1	1	1	1	1	1	1	0	1	0	1	1	1	1
Cell Wall and Capsule	Capsular and extracellular polysacchrides	Rhamnose containing glycans	dTDP-4-dehydrorhamnose 3,5-epimerase (EC 5.1.3.13)	0	1	1	1	1	1	1	1	0	1	1	0	0	0	1	1	1	1
Cell Wall and Capsule	Capsular and extracellular polysacchrides	Rhamnose containing glycans	dTDP-4-dehydrorhamnose reductase (EC 1.1.1.133)	0	1	1	1	1	1	1	1	1	1	1	0	0	0	1	1	1	1
Cell Wall and Capsule	Capsular and extracellular polysacchrides	Rhamnose containing glycans	dTDP-glucose 4,6-dehydratase (EC 4.2.1.46)	1	1	1	1	1	1	1	1	1	1	1	0	1	0	1	1	1	1
Cell Wall and Capsule	Capsular and extracellular polysacchrides	dTDP-rhamnose synthesis	Glucose-1-phosphate cytidylyltransferase (EC 2.7.7.33)	0	0	0	0	0	0	0	0	0	1	1	0	0	0	0	0	0	0
Cell Wall and Capsule	Capsular and extracellular polysacchrides	dTDP-rhamnose synthesis	Glucose-1-phosphate thymidylyltransferase (EC 2.7.7.24)	1	1	1	1	1	1	1	1	1	1	1	0	1	0	1	1	1	1
Cell Wall and Capsule	Capsular and extracellular polysacchrides	dTDP-rhamnose synthesis	dTDP-4-dehydrorhamnose 3,5-epimerase (EC 5.1.3.13)	0	1	1	1	1	1	1	1	0	1	1	0	0	0	1	1	1	1
Cell Wall and Capsule	Capsular and extracellular polysacchrides	dTDP-rhamnose synthesis	dTDP-4-dehydrorhamnose reductase (EC 1.1.1.133)	0	1	1	1	1	1	1	1	1	1	1	0	0	0	1	1	1	1
Cell Wall and Capsule	Capsular and extracellular polysacchrides	dTDP-rhamnose synthesis	dTDP-Rha:A-D-GlcNAc-diphosphoryl polyprenol, A-3-L-rhamnosyl transferase WbbL	0	0	0	0	0	0	0	0	0	0	0	0	0	0	1	1	1	1
Cell Wall and Capsule	Capsular and extracellular polysacchrides	dTDP-rhamnose synthesis	dTDP-glucose 4,6-dehydratase (EC 4.2.1.46)	1	1	1	1	1	1	1	1	1	1	1	0	1	0	1	1	1	1
Cell Wall and Capsule	Cell Wall and Capsule - no subcategory	Murein Hydrolases	D-alanyl-D-alanine carboxypeptidase (EC 3.4.16.4)	1	1	1	1	1	0	1	1	1	1	1	1	1	1	1	1	1	1
Cell Wall and Capsule	Cell Wall and Capsule - no subcategory	Murein Hydrolases	Muramoyltetrapeptide carboxypeptidase (EC 3.4.17.13)	1	1	0	0	1	0	0	0	0	0	0	0	0	0	1	0	0	0
Cell Wall and Capsule	Cell Wall and Capsule - no subcategory	Murein Hydrolases	N-acetylmuramoyl-L-alanine amidase (EC 3.5.1.28)	1	1	0	0	1	0	0	0	1	1	1	1	1	1	1	1	1	1
Cell Wall and Capsule	Cell Wall and Capsule - no subcategory	Recycling of Peptidoglycan Amino Acids	AmpG permease	1	1	0	0	1	0	0	0	0	0	0	0	0	0	0	0	0	0
Cell Wall and Capsule	Cell Wall and Capsule - no subcategory	Recycling of Peptidoglycan Amino Acids	Gamma-D-Glutamyl-meso-Diaminopimelate Amidase	1	1	0	0	1	0	0	0	0	0	0	0	0	0	0	0	0	0
Cell Wall and Capsule	Cell Wall and Capsule - no subcategory	Recycling of Peptidoglycan Amino Acids	Muramoyltetrapeptide carboxypeptidase (EC 3.4.17.13)	1	1	0	0	1	0	0	0	0	0	0	0	0	0	1	0	0	0
Cell Wall and Capsule	Cell Wall and Capsule - no subcategory	Recycling of Peptidoglycan Amino Acids	N-acetylmuramoyl-L-alanine amidase (EC 3.5.1.28)	1	1	0	0	1	0	0	0	1	1	1	1	1	1	1	1	1	1
Cell Wall and Capsule	Cell Wall and Capsule - no subcategory	Recycling of Peptidoglycan Amino Acids	UDP-N-acetylmuramate:L-alanyl-gamma-D-glutamyl-meso-diaminopimelate ligase (EC 6.3.2.-)	1	1	0	0	1	0	0	0	0	0	0	0	0	0	0	0	0	0
Cell Wall and Capsule	Cell Wall and Capsule - no subcategory	UDP-N-acetylmuramate from Fructose-6-phosphate Biosynthesis	Glucosamine-1-phosphate N-acetyltransferase (EC 2.3.1.157)	1	1	1	1	1	1	1	1	1	1	1	1	1	1	1	1	1	1
Cell Wall and Capsule	Cell Wall and Capsule - no subcategory	UDP-N-acetylmuramate from Fructose-6-phosphate Biosynthesis	N-acetylglucosamine-1-phosphate uridyltransferase (EC 2.7.7.23)	1	1	1	1	1	1	1	1	1	1	1	1	1	1	1	1	1	1
Cell Wall and Capsule	Cell Wall and Capsule - no subcategory	UDP-N-acetylmuramate from Fructose-6-phosphate Biosynthesis	Phosphoglucosamine mutase (EC 5.4.2.10)	1	1	1	1	1	1	1	1	1	1	1	1	1	1	1	1	1	1
Cell Wall and Capsule	Cell Wall and Capsule - no subcategory	UDP-N-acetylmuramate from Fructose-6-phosphate Biosynthesis	UDP-N-acetylglucosamine 1-carboxyvinyltransferase (EC 2.5.1.7)	1	1	1	1	1	1	1	1	1	1	1	1	1	1	1	1	1	1
Cell Wall and Capsule	Cell Wall and Capsule - no subcategory	tRNA-dependent amino acid transfers	tRNA-dependent lipid II--amino acid ligase	0	0	0	1	0	0	0	0	0	0	0	0	0	0	1	1	1	1
Cell Wall and Capsule	Gram-Negative cell wall components	Inner membrane protein YhjD and conserved cluster involved in LPS biosynthesis	Inner membrane protein YhjD	1	1	0	0	1	0	0	0	0	0	0	0	0	0	0	0	0	0
Cell Wall and Capsule	Gram-Negative cell wall components	Inner membrane protein YhjD and conserved cluster involved in LPS biosynthesis	Protein YhjJ, putative peptidase	1	1	0	0	1	0	0	0	0	0	0	0	0	0	0	0	0	0
Cell Wall and Capsule	Gram-Negative cell wall components	Inner membrane protein YhjD and conserved cluster involved in LPS biosynthesis	Uncharacterized protein YhjG	1	1	0	0	1	0	0	0	0	0	0	0	0	0	0	0	0	0
Cell Wall and Capsule	Gram-Negative cell wall components	Lipid A-Ara4N pathway ( Polymyxin resistance )	Polymyxin resistance protein PmrG	1	1	0	0	0	0	0	0	0	0	0	0	0	0	0	0	0	0
Cell Wall and Capsule	Gram-Negative cell wall components	Lipid A-Ara4N pathway ( Polymyxin resistance )	UDP-4-amino-4-deoxy-L-arabinose formyltransferase (EC 2.1.2.13)	1	1	0	0	1	0	0	0	0	0	0	0	0	0	0	0	0	0
Cell Wall and Capsule	Gram-Negative cell wall components	Lipid A-Ara4N pathway ( Polymyxin resistance )	UDP-glucose 6-dehydrogenase (EC 1.1.1.22)	1	1	0	0	1	0	0	0	0	0	0	0	0	0	0	0	0	0
Cell Wall and Capsule	Gram-Negative cell wall components	Lipid A-Ara4N pathway ( Polymyxin resistance )	UDP-glucuronic acid oxidase (UDP-4-keto-hexauronic acid decarboxylating) (EC 1.1.1.305)	1	1	0	0	1	0	0	0	0	0	0	0	0	0	0	0	0	0
Cell Wall and Capsule	Gram-Negative cell wall components	Lipoprotein sorting system	Lipoprotein releasing system ATP-binding protein LolD	0	0	0	0	0	0	0	0	1	0	0	0	0	0	0	0	0	0
Cell Wall and Capsule	Gram-Negative cell wall components	Lipoprotein sorting system	Lipoprotein releasing system transmembrane protein LolC	1	1	0	0	1	0	0	0	0	0	0	0	0	0	0	0	0	0
Cell Wall and Capsule	Gram-Negative cell wall components	Lipoprotein sorting system	Lipoprotein releasing system transmembrane protein LolE	1	1	0	0	1	0	0	0	0	0	0	0	0	0	0	0	0	0
Cell Wall and Capsule	Gram-Negative cell wall components	Lipoprotein sorting system	Outer membrane lipoprotein carrier protein LolA	1	1	0	0	1	0	0	0	0	0	0	0	0	0	0	0	0	0
Cell Wall and Capsule	Gram-Positive cell wall components	Sortase	Sortase A, LPXTG specific	0	0	1	0	0	0	1	1	0	0	0	0	0	0	0	1	1	1
Cofactors, Vitamins, Prosthetic Groups, Pigments	Biotin	Biotin biosynthesis	3-ketoacyl-CoA thiolase (EC 2.3.1.16)	1	1	1	1	1	1	1	1	1	1	1	1	1	1	1	1	1	1
Cofactors, Vitamins, Prosthetic Groups, Pigments	Biotin	Biotin biosynthesis	8-amino-7-oxononanoate synthase (EC 2.3.1.47)	1	1	1	0	1	0	0	1	0	0	0	0	1	0	0	0	0	0
Cofactors, Vitamins, Prosthetic Groups, Pigments	Biotin	Biotin biosynthesis	ATPase component BioM of energizing module of biotin ECF transporter	0	0	1	1	0	1	1	1	0	1	1	1	1	1	1	0	0	0
Cofactors, Vitamins, Prosthetic Groups, Pigments	Biotin	Biotin biosynthesis	Adenosylmethionine-8-amino-7-oxononanoate aminotransferase (EC 2.6.1.62)	1	1	1	0	1	0	0	1	0	0	0	0	1	0	0	0	0	0
Cofactors, Vitamins, Prosthetic Groups, Pigments	Biotin	Biotin biosynthesis	Biotin operon repressor	1	1	0	0	1	0	0	0	1	0	0	0	0	0	0	0	0	0
Cofactors, Vitamins, Prosthetic Groups, Pigments	Biotin	Biotin biosynthesis	Biotin synthase (EC 2.8.1.6)	1	1	1	0	1	0	1	1	0	0	0	0	1	0	0	0	0	0
Cofactors, Vitamins, Prosthetic Groups, Pigments	Biotin	Biotin biosynthesis	Long-chain-fatty-acid--CoA ligase (EC 6.2.1.3)	1	1	1	1	1	1	1	1	1	1	1	1	1	1	1	1	1	1
Cofactors, Vitamins, Prosthetic Groups, Pigments	Biotin	Biotin biosynthesis	Predicted biotin repressor from TetR family	0	0	1	0	0	0	0	1	0	0	0	0	1	0	1	0	0	0
Cofactors, Vitamins, Prosthetic Groups, Pigments	Biotin	Biotin biosynthesis	Substrate-specific component BioY of biotin ECF transporter	0	0	1	1	0	1	1	0	1	1	1	1	1	1	1	1	1	1
Cofactors, Vitamins, Prosthetic Groups, Pigments	Biotin	Biotin biosynthesis	Transmembrane component BioN of energizing module of biotin ECF transporter	0	0	0	0	0	1	1	0	0	1	1	1	1	1	1	0	0	0
Cofactors, Vitamins, Prosthetic Groups, Pigments	Biotin	Biotin biosynthesis Experimental	8-amino-7-oxononanoate synthase (EC 2.3.1.47)	1	1	1	0	1	0	0	1	0	0	0	0	1	0	0	0	0	0
Cofactors, Vitamins, Prosthetic Groups, Pigments	Biotin	Biotin biosynthesis Experimental	Adenosylmethionine-8-amino-7-oxononanoate aminotransferase (EC 2.6.1.62)	1	1	1	0	1	0	0	1	0	0	0	0	1	0	0	0	0	0
Cofactors, Vitamins, Prosthetic Groups, Pigments	Biotin	Biotin biosynthesis Experimental	Biotin synthase (EC 2.8.1.6)	1	1	1	0	1	0	0	1	0	0	0	0	1	0	0	0	0	0
Cofactors, Vitamins, Prosthetic Groups, Pigments	Biotin	Biotin biosynthesis Experimental	Competence protein F homolog, phosphoribosyltransferase domain	1	1	1	1	1	1	0	1	1	1	1	1	1	1	0	1	1	1
Cofactors, Vitamins, Prosthetic Groups, Pigments	Coenzyme A	Coenzyme A Biosynthesis	2-dehydropantoate 2-reductase (EC 1.1.1.169)	1	1	1	0	1	1	0	1	1	1	1	1	0	0	1	0	0	1
Cofactors, Vitamins, Prosthetic Groups, Pigments	Coenzyme A	Coenzyme A Biosynthesis	3-methyl-2-oxobutanoate hydroxymethyltransferase (EC 2.1.2.11)	1	1	1	1	1	1	1	1	1	1	1	1	1	1	1	1	1	0
Cofactors, Vitamins, Prosthetic Groups, Pigments	Coenzyme A	Coenzyme A Biosynthesis	Aspartate 1-decarboxylase (EC 4.1.1.11)	1	1	1	1	1	1	1	1	0	1	1	0	1	1	1	0	0	0
Cofactors, Vitamins, Prosthetic Groups, Pigments	Coenzyme A	Coenzyme A Biosynthesis	Dephospho-CoA kinase (EC 2.7.1.24)	1	1	1	1	1	1	1	1	1	1	1	1	1	1	1	1	1	1
Cofactors, Vitamins, Prosthetic Groups, Pigments	Coenzyme A	Coenzyme A Biosynthesis	Ketopantoate reductase PanG (EC 1.1.1.169)	0	0	1	1	0	1	1	1	0	1	1	1	1	1	1	0	0	0
Cofactors, Vitamins, Prosthetic Groups, Pigments	Coenzyme A	Coenzyme A Biosynthesis	Pantoate--beta-alanine ligase (EC 6.3.2.1)	1	1	1	1	1	1	1	1	1	1	1	1	1	1	1	1	1	1
Cofactors, Vitamins, Prosthetic Groups, Pigments	Coenzyme A	Coenzyme A Biosynthesis	Pantothenate kinase (EC 2.7.1.33)	1	1	1	1	1	1	1	1	0	1	1	1	1	1	1	1	1	0
Cofactors, Vitamins, Prosthetic Groups, Pigments	Coenzyme A	Coenzyme A Biosynthesis	Pantothenate kinase type III, CoaX-like (EC 2.7.1.33)	0	0	0	0	0	0	0	0	1	1	1	0	0	0	0	0	0	1
Cofactors, Vitamins, Prosthetic Groups, Pigments	Coenzyme A	Coenzyme A Biosynthesis	Pantothenate:Na+ symporter (TC 2.A.21.1.1)	1	1	0	0	1	0	0	0	0	0	0	0	0	0	0	0	0	0
Cofactors, Vitamins, Prosthetic Groups, Pigments	Coenzyme A	Coenzyme A Biosynthesis	Phosphopantetheine adenylyltransferase (EC 2.7.7.3)	1	1	1	1	1	1	1	1	1	1	1	1	1	1	1	1	1	1
Cofactors, Vitamins, Prosthetic Groups, Pigments	Coenzyme A	Coenzyme A Biosynthesis	Phosphopantothenoylcysteine decarboxylase (EC 4.1.1.36)	1	1	1	1	1	1	1	1	1	1	1	1	1	1	1	1	1	1
Cofactors, Vitamins, Prosthetic Groups, Pigments	Coenzyme A	Coenzyme A Biosynthesis	Phosphopantothenoylcysteine synthetase (EC 6.3.2.5)	1	1	1	1	1	1	1	1	1	1	1	1	1	1	1	1	1	1
Cofactors, Vitamins, Prosthetic Groups, Pigments	Coenzyme A	Coenzyme A Biosynthesis	Substrate-specific component PanT of predicted pantothenate ECF transporter	0	0	0	0	0	0	0	0	0	0	0	0	0	0	0	0	0	1
Cofactors, Vitamins, Prosthetic Groups, Pigments	Coenzyme A	Coenzyme A Biosynthesis cluster	3-methyl-2-oxobutanoate hydroxymethyltransferase (EC 2.1.2.11)	1	1	1	1	1	1	1	1	1	1	1	1	1	1	1	1	1	0
Cofactors, Vitamins, Prosthetic Groups, Pigments	Coenzyme A	Coenzyme A Biosynthesis cluster	Aspartate 1-decarboxylase (EC 4.1.1.11)	1	1	1	1	1	1	1	1	0	1	1	0	1	1	1	0	0	0
Cofactors, Vitamins, Prosthetic Groups, Pigments	Coenzyme A	Coenzyme A Biosynthesis cluster	Ketopantoate reductase PanG (EC 1.1.1.169)	0	0	1	1	0	1	1	1	0	1	1	1	1	1	1	0	0	0
Cofactors, Vitamins, Prosthetic Groups, Pigments	Coenzyme A	Coenzyme A Biosynthesis cluster	Pantoate--beta-alanine ligase (EC 6.3.2.1)	1	1	1	1	1	1	1	1	1	1	1	1	1	1	1	1	1	0
Cofactors, Vitamins, Prosthetic Groups, Pigments	Coenzyme A	Coenzyme A Biosynthesis cluster	Pantothenate kinase type III, CoaX-like (EC 2.7.1.33)	0	0	0	0	0	0	0	0	1	1	1	0	0	0	0	0	0	0
Cofactors, Vitamins, Prosthetic Groups, Pigments	Coenzyme F420	Coenzyme F420 synthesis	7,8-didemethyl-8-hydroxy-5-deazariboflavin synthase subunit 1	0	0	0	0	0	0	0	0	0	1	1	1	0	0	1	1	1	1
Cofactors, Vitamins, Prosthetic Groups, Pigments	Coenzyme F420	Coenzyme F420 synthesis	7,8-didemethyl-8-hydroxy-5-deazariboflavin synthase subunit 2	0	0	0	0	0	0	0	0	0	1	1	1	0	0	1	1	1	1
Cofactors, Vitamins, Prosthetic Groups, Pigments	Cofactors, Vitamins, Prosthetic Groups, Pigments - no subcategory	Thiamin biosynthesis	1-deoxy-D-xylulose 5-phosphate synthase (EC 2.2.1.7)	1	1	1	1	1	1	1	1	1	1	1	1	1	1	1	0	0	0
Cofactors, Vitamins, Prosthetic Groups, Pigments	Cofactors, Vitamins, Prosthetic Groups, Pigments - no subcategory	Thiamin biosynthesis	Glycine oxidase ThiO (EC 1.4.3.19)	0	0	1	0	0	0	1	1	1	1	1	0	1	1	1	0	0	0
Cofactors, Vitamins, Prosthetic Groups, Pigments	Cofactors, Vitamins, Prosthetic Groups, Pigments - no subcategory	Thiamin biosynthesis	Hydroxyethylthiazole kinase (EC 2.7.1.50)	1	1	0	1	1	0	0	0	0	1	0	1	0	1	0	0	0	0
Cofactors, Vitamins, Prosthetic Groups, Pigments	Cofactors, Vitamins, Prosthetic Groups, Pigments - no subcategory	Thiamin biosynthesis	Hydroxymethylpyrimidine ABC transporter, ATPase component	0	0	0	0	1	0	0	0	0	0	0	0	0	0	1	0	0	0
Cofactors, Vitamins, Prosthetic Groups, Pigments	Cofactors, Vitamins, Prosthetic Groups, Pigments - no subcategory	Thiamin biosynthesis	Hydroxymethylpyrimidine ABC transporter, substrate-binding component	0	0	0	0	1	0	0	0	1	0	0	1	0	1	1	0	0	0
Cofactors, Vitamins, Prosthetic Groups, Pigments	Cofactors, Vitamins, Prosthetic Groups, Pigments - no subcategory	Thiamin biosynthesis	Hydroxymethylpyrimidine ABC transporter, transmembrane component	0	0	0	1	1	0	0	0	1	0	0	1	0	0	1	0	0	0
Cofactors, Vitamins, Prosthetic Groups, Pigments	Cofactors, Vitamins, Prosthetic Groups, Pigments - no subcategory	Thiamin biosynthesis	Predicted hydroxymethylpyrimidine transporter CytX	0	0	0	1	0	0	0	0	0	1	1	0	0	1	0	0	0	0
Cofactors, Vitamins, Prosthetic Groups, Pigments	Cofactors, Vitamins, Prosthetic Groups, Pigments - no subcategory	Thiamin biosynthesis	Rhodanese-like domain required for thiamine synthesis	1	1	0	0	1	0	0	0	0	0	0	0	0	0	0	0	0	0
Cofactors, Vitamins, Prosthetic Groups, Pigments	Cofactors, Vitamins, Prosthetic Groups, Pigments - no subcategory	Thiamin biosynthesis	Substrate-specific component YkoE of thiamin-regulated ECF transporter for HydroxyMethylPyrimidine	0	0	1	1	0	1	1	1	0	0	0	1	1	1	0	0	0	0
Cofactors, Vitamins, Prosthetic Groups, Pigments	Cofactors, Vitamins, Prosthetic Groups, Pigments - no subcategory	Thiamin biosynthesis	Sulfur carrier protein ThiS	1	1	0	0	1	0	0	0	1	1	1	0	1	0	1	0	0	0
Cofactors, Vitamins, Prosthetic Groups, Pigments	Cofactors, Vitamins, Prosthetic Groups, Pigments - no subcategory	Thiamin biosynthesis	Thiamin ABC transporter, ATPase component	1	1	0	0	1	0	0	0	0	0	0	0	0	0	1	0	0	0
Cofactors, Vitamins, Prosthetic Groups, Pigments	Cofactors, Vitamins, Prosthetic Groups, Pigments - no subcategory	Thiamin biosynthesis	Thiamin ABC transporter, substrate-binding component	1	1	0	0	1	0	0	0	1	0	0	0	0	0	1	0	0	0
Cofactors, Vitamins, Prosthetic Groups, Pigments	Cofactors, Vitamins, Prosthetic Groups, Pigments - no subcategory	Thiamin biosynthesis	Thiamin ABC transporter, transmembrane component	1	1	0	0	1	0	0	0	1	0	0	0	0	0	1	0	0	0
Cofactors, Vitamins, Prosthetic Groups, Pigments	Cofactors, Vitamins, Prosthetic Groups, Pigments - no subcategory	Thiamin biosynthesis	Thiamin pyrophosphokinase (EC 2.7.6.2)	0	0	0	0	0	0	0	0	1	0	0	0	0	0	0	0	0	0
Cofactors, Vitamins, Prosthetic Groups, Pigments	Cofactors, Vitamins, Prosthetic Groups, Pigments - no subcategory	Thiamin biosynthesis	Thiamin-phosphate pyrophosphorylase (EC 2.5.1.3)	1	1	1	1	1	0	1	1	1	1	1	1	1	1	1	0	0	0
Cofactors, Vitamins, Prosthetic Groups, Pigments	Cofactors, Vitamins, Prosthetic Groups, Pigments - no subcategory	Thiamin biosynthesis	Thiamine kinase (EC 2.7.1.89)	1	1	0	0	1	0	0	0	0	0	0	0	0	0	0	0	0	0
Cofactors, Vitamins, Prosthetic Groups, Pigments	Cofactors, Vitamins, Prosthetic Groups, Pigments - no subcategory	Thiamin biosynthesis	Thiamine-monophosphate kinase (EC 2.7.4.16)	1	1	1	1	1	1	1	1	0	1	1	1	1	1	1	0	0	0
Cofactors, Vitamins, Prosthetic Groups, Pigments	Cofactors, Vitamins, Prosthetic Groups, Pigments - no subcategory	Thiamin biosynthesis	Transmembrane component YkoC of energizing module of thiamin-regulated ECF transporter for HydroxyMethylPyrimidine	0	0	1	1	0	1	1	1	0	0	0	1	1	1	0	0	0	0
Cofactors, Vitamins, Prosthetic Groups, Pigments	Folate and pterines	5-FCL-like protein	5,10-methylenetetrahydrofolate reductase (EC 1.5.1.20)	1	1	1	1	1	0	0	1	0	1	1	1	1	1	1	1	1	1
Cofactors, Vitamins, Prosthetic Groups, Pigments	Folate and pterines	5-FCL-like protein	5-formyltetrahydrofolate cyclo-ligase (EC 6.3.3.2)	1	1	1	1	1	1	1	1	1	1	1	1	1	1	1	1	1	1
Cofactors, Vitamins, Prosthetic Groups, Pigments	Folate and pterines	5-FCL-like protein	Alcohol dehydrogenase (EC 1.1.1.1)	1	1	1	1	1	1	1	1	1	1	1	1	1	1	1	1	1	1
Cofactors, Vitamins, Prosthetic Groups, Pigments	Folate and pterines	5-FCL-like protein	Butyryl-CoA dehydrogenase (EC 1.3.8.1)	0	0	0	0	0	0	0	0	1	1	0	0	0	1	0	0	0	0
Cofactors, Vitamins, Prosthetic Groups, Pigments	Folate and pterines	5-FCL-like protein	Dihydrofolate reductase (EC 1.5.1.3)	1	1	1	1	1	1	1	1	1	1	1	1	1	1	1	1	1	0
Cofactors, Vitamins, Prosthetic Groups, Pigments	Folate and pterines	5-FCL-like protein	Dihydrolipoamide acetyltransferase component of pyruvate dehydrogenase complex (EC 2.3.1.12)	1	1	1	1	1	1	1	1	1	1	1	1	1	1	1	1	1	1
Cofactors, Vitamins, Prosthetic Groups, Pigments	Folate and pterines	5-FCL-like protein	Dihydrolipoamide dehydrogenase (EC 1.8.1.4)	1	1	0	1	1	0	0	0	1	0	0	0	0	0	1	1	1	1
Cofactors, Vitamins, Prosthetic Groups, Pigments	Folate and pterines	5-FCL-like protein	Formate--tetrahydrofolate ligase (EC 6.3.4.3)	0	0	0	1	0	0	1	0	0	0	0	0	0	1	0	1	1	1
Cofactors, Vitamins, Prosthetic Groups, Pigments	Folate and pterines	5-FCL-like protein	Formiminotetrahydrofolate cyclodeaminase (EC 4.3.1.4)	0	0	0	0	0	0	1	0	1	0	1	0	0	0	0	0	0	1
Cofactors, Vitamins, Prosthetic Groups, Pigments	Folate and pterines	5-FCL-like protein	Formyltetrahydrofolate deformylase (EC 3.5.1.10)	1	1	1	1	1	1	1	1	1	1	1	1	1	1	1	1	1	0
Cofactors, Vitamins, Prosthetic Groups, Pigments	Folate and pterines	5-FCL-like protein	Hydroxyethylthiazole kinase (EC 2.7.1.50)	1	1	0	1	1	0	0	0	0	1	0	1	0	1	0	1	1	1
Cofactors, Vitamins, Prosthetic Groups, Pigments	Folate and pterines	5-FCL-like protein	Isocitrate dehydrogenase [NADP] (EC 1.1.1.42)	1	1	1	1	1	1	1	1	1	1	1	1	1	1	1	0	0	0
Cofactors, Vitamins, Prosthetic Groups, Pigments	Folate and pterines	5-FCL-like protein	Methylenetetrahydrofolate dehydrogenase (NADP+) (EC 1.5.1.5)	1	1	1	1	1	1	1	1	1	1	1	1	1	1	1	1	1	1
Cofactors, Vitamins, Prosthetic Groups, Pigments	Folate and pterines	5-FCL-like protein	Phosphoribosylaminoimidazolecarboxamide formyltransferase (EC 2.1.2.3)	1	1	1	1	1	1	1	1	1	1	1	1	1	1	1	1	1	1
Cofactors, Vitamins, Prosthetic Groups, Pigments	Folate and pterines	5-FCL-like protein	Phosphoribosylglycinamide formyltransferase (EC 2.1.2.2)	1	1	1	1	1	1	1	1	1	1	1	1	1	1	1	1	1	1
Cofactors, Vitamins, Prosthetic Groups, Pigments	Folate and pterines	5-FCL-like protein	Pyruvate dehydrogenase E1 component (EC 1.2.4.1)	1	1	1	1	1	1	1	1	1	1	1	1	1	1	1	0	0	0
Cofactors, Vitamins, Prosthetic Groups, Pigments	Folate and pterines	5-FCL-like protein	Serine hydroxymethyltransferase (EC 2.1.2.1)	1	1	1	1	1	1	1	1	1	1	1	1	1	1	1	1	1	1
Cofactors, Vitamins, Prosthetic Groups, Pigments	Folate and pterines	5-FCL-like protein	Substrate-specific component ThiW of predicted thiazole ECF transporter	0	0	0	0	0	0	0	0	0	0	0	0	0	0	0	1	1	1
Cofactors, Vitamins, Prosthetic Groups, Pigments	Folate and pterines	5-FCL-like protein	Thiamin-phosphate pyrophosphorylase (EC 2.5.1.3)	1	1	1	1	1	0	1	1	1	1	1	1	1	1	1	1	1	1
Cofactors, Vitamins, Prosthetic Groups, Pigments	Folate and pterines	5-FCL-like protein	Thiamine kinase (EC 2.7.1.89)	1	1	0	0	1	0	0	0	0	0	0	0	0	0	0	0	0	0
Cofactors, Vitamins, Prosthetic Groups, Pigments	Folate and pterines	5-FCL-like protein	Thiamine-monophosphate kinase (EC 2.7.4.16)	1	1	1	1	1	1	1	1	0	1	1	1	1	1	1	1	1	1
Cofactors, Vitamins, Prosthetic Groups, Pigments	Folate and pterines	Folate Biosynthesis	2-amino-4-hydroxy-6-hydroxymethyldihydropteridine pyrophosphokinase (EC 2.7.6.3)	1	1	1	1	1	1	1	1	1	1	1	1	1	1	1	1	1	0
Cofactors, Vitamins, Prosthetic Groups, Pigments	Folate and pterines	Folate Biosynthesis	5-formyltetrahydrofolate cyclo-ligase (EC 6.3.3.2)	1	1	1	1	1	1	1	1	1	1	1	1	1	1	1	1	1	0
Cofactors, Vitamins, Prosthetic Groups, Pigments	Folate and pterines	Folate Biosynthesis	Aminodeoxychorismate lyase (EC 4.1.3.38)	1	1	1	1	1	1	1	1	1	0	1	1	1	1	1	0	0	0
Cofactors, Vitamins, Prosthetic Groups, Pigments	Folate and pterines	Folate Biosynthesis	Dihydrofolate reductase (EC 1.5.1.3)	1	1	1	1	1	1	1	1	1	1	1	1	1	1	1	1	1	0
Cofactors, Vitamins, Prosthetic Groups, Pigments	Folate and pterines	Folate Biosynthesis	Dihydrofolate synthase (EC 6.3.2.12)	1	1	1	1	1	1	1	1	1	1	1	1	1	1	1	1	1	0
Cofactors, Vitamins, Prosthetic Groups, Pigments	Folate and pterines	Folate Biosynthesis	Dihydroneopterin aldolase (EC 4.1.2.25)	1	1	1	1	1	0	1	1	0	1	1	1	1	1	1	1	1	0
Cofactors, Vitamins, Prosthetic Groups, Pigments	Folate and pterines	Folate Biosynthesis	Dihydroneopterin triphosphate pyrophosphohydolase	0	0	0	0	0	0	0	0	1	0	0	0	0	0	0	0	0	0
Cofactors, Vitamins, Prosthetic Groups, Pigments	Folate and pterines	Folate Biosynthesis	Dihydropteroate synthase (EC 2.5.1.15)	1	1	1	1	1	1	1	1	1	1	1	1	1	1	1	1	1	0
Cofactors, Vitamins, Prosthetic Groups, Pigments	Folate and pterines	Folate Biosynthesis	FolM Alternative dihydrofolate reductase 1	1	1	0	0	0	0	0	0	0	0	0	0	0	0	0	0	0	0
Cofactors, Vitamins, Prosthetic Groups, Pigments	Folate and pterines	Folate Biosynthesis	Folylpolyglutamate synthase (EC 6.3.2.17)	1	1	1	1	1	1	1	1	1	1	1	1	1	1	1	1	1	0
Cofactors, Vitamins, Prosthetic Groups, Pigments	Folate and pterines	Folate Biosynthesis	GTP cyclohydrolase I (EC 3.5.4.16) type 1	1	1	1	1	1	1	1	1	1	1	1	1	1	1	1	1	1	0
Cofactors, Vitamins, Prosthetic Groups, Pigments	Folate and pterines	Folate Biosynthesis	Para-aminobenzoate synthase, amidotransferase component (EC 2.6.1.85)	1	1	1	1	1	1	1	1	0	1	1	1	0	1	1	1	1	0
Cofactors, Vitamins, Prosthetic Groups, Pigments	Folate and pterines	Folate Biosynthesis	Para-aminobenzoate synthase, aminase component (EC 2.6.1.85)	1	1	1	0	1	1	1	1	0	0	1	1	0	1	1	0	0	0
Cofactors, Vitamins, Prosthetic Groups, Pigments	Folate and pterines	Folate Biosynthesis	PqqC-like protein	0	0	0	0	0	0	0	0	0	0	0	0	0	0	0	1	1	0
Cofactors, Vitamins, Prosthetic Groups, Pigments	Folate and pterines	Folate Biosynthesis	Thymidylate synthase (EC 2.1.1.45)	1	1	1	1	1	1	1	1	0	1	1	1	1	1	1	0	0	0
Cofactors, Vitamins, Prosthetic Groups, Pigments	Folate and pterines	Folate biosynthesis cluster	2-amino-4-hydroxy-6-hydroxymethyldihydropteridine pyrophosphokinase (EC 2.7.6.3)	1	1	1	1	1	0	1	1	0	1	1	1	1	1	1	1	1	1
Cofactors, Vitamins, Prosthetic Groups, Pigments	Folate and pterines	Folate biosynthesis cluster	Aspartate 1-decarboxylase (EC 4.1.1.11)	1	1	1	1	1	0	1	1	0	1	1	0	1	1	1	0	0	0
Cofactors, Vitamins, Prosthetic Groups, Pigments	Folate and pterines	Folate biosynthesis cluster	Dihydroneopterin aldolase (EC 4.1.2.25)	1	1	1	1	1	0	1	1	0	1	1	1	1	1	1	1	1	1
Cofactors, Vitamins, Prosthetic Groups, Pigments	Folate and pterines	Folate biosynthesis cluster	Dihydropteroate synthase (EC 2.5.1.15)	1	1	1	1	1	0	1	1	0	1	1	1	1	1	1	1	1	1
Cofactors, Vitamins, Prosthetic Groups, Pigments	Folate and pterines	Folate biosynthesis cluster	FIG027937: secreted protein	0	0	0	0	0	0	1	0	0	1	1	1	1	1	1	0	0	0
Cofactors, Vitamins, Prosthetic Groups, Pigments	Folate and pterines	Folate biosynthesis cluster	GTP cyclohydrolase I (EC 3.5.4.16) type 1	1	1	1	1	1	0	1	1	0	1	1	1	1	1	1	1	1	1
Cofactors, Vitamins, Prosthetic Groups, Pigments	Folate and pterines	Folate biosynthesis cluster	Hypoxanthine-guanine phosphoribosyltransferase (EC 2.4.2.8)	1	1	1	1	1	0	1	1	0	1	1	1	1	1	1	1	1	1
Cofactors, Vitamins, Prosthetic Groups, Pigments	Folate and pterines	Folate biosynthesis cluster	Ketopantoate reductase PanG (EC 1.1.1.169)	0	0	1	1	0	0	1	1	0	1	1	1	1	1	1	0	0	0
Cofactors, Vitamins, Prosthetic Groups, Pigments	Folate and pterines	Folate biosynthesis cluster	Pantoate--beta-alanine ligase (EC 6.3.2.1)	1	1	1	1	1	0	1	1	0	1	1	1	1	1	1	1	1	1
Cofactors, Vitamins, Prosthetic Groups, Pigments	Folate and pterines	Folate biosynthesis cluster	tRNA(Ile)-lysidine synthetase (EC 6.3.4.19)	1	1	1	1	1	0	1	1	0	1	1	1	1	1	1	1	1	1
Cofactors, Vitamins, Prosthetic Groups, Pigments	Folate and pterines	Folate biosynthesis cluster	transmembrane protein, distant homology with ydbS	0	0	1	1	0	0	1	1	0	1	1	1	1	1	1	1	1	1
Cofactors, Vitamins, Prosthetic Groups, Pigments	Folate and pterines	Pterin carbinolamine dehydratase	4-hydroxyphenylpyruvate dioxygenase (EC 1.13.11.27)	0	0	0	0	0	0	0	0	0	1	1	0	0	0	1	0	0	0
Cofactors, Vitamins, Prosthetic Groups, Pigments	Folate and pterines	Pterin carbinolamine dehydratase	Fumarylacetoacetase (EC 3.7.1.2)	0	0	1	0	0	0	0	1	0	1	1	0	0	0	0	0	0	0
Cofactors, Vitamins, Prosthetic Groups, Pigments	Folate and pterines	Pterin carbinolamine dehydratase	Fumarylacetoacetate hydrolase family protein	0	0	1	0	0	0	0	1	0	1	1	0	0	0	1	0	0	1
Cofactors, Vitamins, Prosthetic Groups, Pigments	Folate and pterines	Pterin carbinolamine dehydratase	Homogentisate 1,2-dioxygenase (EC 1.13.11.5)	0	0	1	0	0	0	0	1	0	1	1	0	0	0	0	0	0	0
Cofactors, Vitamins, Prosthetic Groups, Pigments	Folate and pterines	Pterin carbinolamine dehydratase	Pterin-4-alpha-carbinolamine dehydratase (EC 4.2.1.96)	0	0	1	0	0	0	0	1	0	1	1	0	0	0	1	1	1	1
Cofactors, Vitamins, Prosthetic Groups, Pigments	Folate and pterines	p-Aminobenzoyl-Glutamate Utilization	Aminobenzoyl-glutamate transport protein	1	1	0	0	0	0	0	0	0	0	0	0	0	0	0	0	0	0
Cofactors, Vitamins, Prosthetic Groups, Pigments	Folate and pterines	p-Aminobenzoyl-Glutamate Utilization	Catalyzes the cleavage of p-aminobenzoyl-glutamate to p-aminobenzoate and glutamate, subunit A	1	1	0	0	0	0	0	0	0	0	0	0	0	0	0	0	0	0
Cofactors, Vitamins, Prosthetic Groups, Pigments	Folate and pterines	p-Aminobenzoyl-Glutamate Utilization	Catalyzes the cleavage of p-aminobenzoyl-glutamate to p-aminobenzoate and glutamate, subunit B	1	1	0	0	0	0	0	0	0	0	0	0	0	0	0	0	0	0
Cofactors, Vitamins, Prosthetic Groups, Pigments	Folate and pterines	p-Aminobenzoyl-Glutamate Utilization	Regulatory protein (induces abgABT, used to catabolize p-aminobenzoyl-glutamate)	1	1	0	0	0	0	0	0	0	0	0	0	0	0	0	0	0	0
Cofactors, Vitamins, Prosthetic Groups, Pigments	Lipoic acid	Lipoic acid metabolism	Lipoate-protein ligase A	1	1	1	1	1	1	1	1	0	0	0	1	1	1	1	1	1	1
Cofactors, Vitamins, Prosthetic Groups, Pigments	Lipoic acid	Lipoic acid metabolism	Proposed lipoate regulatory protein YbeD	1	1	0	0	1	0	0	0	0	0	0	0	0	0	0	0	0	0
Cofactors, Vitamins, Prosthetic Groups, Pigments	NAD and NADP	NAD and NADP cofactor biosynthesis global	ADP-ribose pyrophosphatase (EC 3.6.1.13)	1	1	1	1	1	1	1	1	0	1	1	1	1	1	1	1	1	1
Cofactors, Vitamins, Prosthetic Groups, Pigments	NAD and NADP	NAD and NADP cofactor biosynthesis global	Amidases related to nicotinamidase	0	0	0	0	0	0	1	0	0	0	0	1	0	1	1	0	0	0
Cofactors, Vitamins, Prosthetic Groups, Pigments	NAD and NADP	NAD and NADP cofactor biosynthesis global	C-terminal domain of CinA type S	0	0	1	0	0	0	0	0	0	0	0	0	0	0	0	0	0	0
Cofactors, Vitamins, Prosthetic Groups, Pigments	NAD and NADP	NAD and NADP cofactor biosynthesis global	Glutamine amidotransferase chain of NAD synthetase	0	0	0	0	0	0	0	0	0	1	1	1	0	0	1	1	1	1
Cofactors, Vitamins, Prosthetic Groups, Pigments	NAD and NADP	NAD and NADP cofactor biosynthesis global	Isochorismatase (EC 3.3.2.1) of siderophore biosynthesis	1	1	0	0	0	0	0	0	0	0	0	0	0	0	0	0	0	0
Cofactors, Vitamins, Prosthetic Groups, Pigments	NAD and NADP	NAD and NADP cofactor biosynthesis global	Kynureninase (EC 3.7.1.3)	0	0	0	1	0	0	1	0	0	1	1	1	0	0	0	0	0	0
Cofactors, Vitamins, Prosthetic Groups, Pigments	NAD and NADP	NAD and NADP cofactor biosynthesis global	Kynurenine formamidase, bacterial (EC 3.5.1.9)	0	0	0	0	0	0	0	0	0	0	0	1	0	0	0	0	0	0
Cofactors, Vitamins, Prosthetic Groups, Pigments	NAD and NADP	NAD and NADP cofactor biosynthesis global	L-aspartate oxidase (EC 1.4.3.16)	1	1	1	1	0	1	1	1	0	1	1	1	1	1	1	1	1	1
Cofactors, Vitamins, Prosthetic Groups, Pigments	NAD and NADP	NAD and NADP cofactor biosynthesis global	NAD kinase (EC 2.7.1.23)	1	1	1	1	1	1	1	1	0	1	1	1	1	1	1	1	1	1
Cofactors, Vitamins, Prosthetic Groups, Pigments	NAD and NADP	NAD and NADP cofactor biosynthesis global	NAD synthetase (EC 6.3.1.5)	1	1	1	1	1	1	1	1	0	1	1	1	1	1	1	1	1	1
Cofactors, Vitamins, Prosthetic Groups, Pigments	NAD and NADP	NAD and NADP cofactor biosynthesis global	NMN 5'-nucleotidase, extracellular (EC 3.1.3.5)	0	0	0	0	1	0	0	0	0	0	0	0	0	0	0	0	0	0
Cofactors, Vitamins, Prosthetic Groups, Pigments	NAD and NADP	NAD and NADP cofactor biosynthesis global	NMN phosphatase (EC 3.1.3.5)	1	1	0	0	0	0	0	0	0	0	0	0	0	0	0	0	0	0
Cofactors, Vitamins, Prosthetic Groups, Pigments	NAD and NADP	NAD and NADP cofactor biosynthesis global	NadR transcriptional regulator	1	1	0	0	1	0	0	0	0	0	0	0	0	0	0	0	0	0
Cofactors, Vitamins, Prosthetic Groups, Pigments	NAD and NADP	NAD and NADP cofactor biosynthesis global	Niacin transporter NiaP	0	0	1	1	0	1	1	1	0	1	1	1	0	1	1	0	0	1
Cofactors, Vitamins, Prosthetic Groups, Pigments	NAD and NADP	NAD and NADP cofactor biosynthesis global	Nicotinamidase (EC 3.5.1.19)	1	1	1	1	1	1	1	1	0	1	1	1	1	1	1	1	1	1
Cofactors, Vitamins, Prosthetic Groups, Pigments	NAD and NADP	NAD and NADP cofactor biosynthesis global	Nicotinamidase family protein YcaC	1	1	0	0	0	0	0	0	0	0	0	0	0	0	0	0	0	0
Cofactors, Vitamins, Prosthetic Groups, Pigments	NAD and NADP	NAD and NADP cofactor biosynthesis global	Nicotinamidase/isochorismatase family protein	0	0	0	0	0	0	0	0	0	0	0	1	0	0	0	0	0	0
Cofactors, Vitamins, Prosthetic Groups, Pigments	NAD and NADP	NAD and NADP cofactor biosynthesis global	Nicotinamide-nucleotide adenylyltransferase, NadR family (EC 2.7.7.1)	1	1	0	0	1	0	0	0	0	0	0	0	0	0	0	0	0	0
Cofactors, Vitamins, Prosthetic Groups, Pigments	NAD and NADP	NAD and NADP cofactor biosynthesis global	Nicotinate-nucleotide adenylyltransferase (EC 2.7.7.18)	1	1	1	1	1	1	1	1	0	1	1	1	1	1	1	1	1	1
Cofactors, Vitamins, Prosthetic Groups, Pigments	NAD and NADP	NAD and NADP cofactor biosynthesis global	Nudix-related transcriptional regulator NrtR	0	0	1	1	0	1	1	1	0	0	0	1	0	1	0	0	0	0
Cofactors, Vitamins, Prosthetic Groups, Pigments	NAD and NADP	NAD and NADP cofactor biosynthesis global	Quinolinate phosphoribosyltransferase [decarboxylating] (EC 2.4.2.19)	1	1	1	1	0	1	1	1	0	1	1	1	1	1	1	1	1	1
Cofactors, Vitamins, Prosthetic Groups, Pigments	NAD and NADP	NAD and NADP cofactor biosynthesis global	Quinolinate synthetase (EC 2.5.1.72)	1	1	1	1	0	1	1	1	0	1	1	1	1	1	1	1	1	1
Cofactors, Vitamins, Prosthetic Groups, Pigments	NAD and NADP	NAD and NADP cofactor biosynthesis global	Ribosyl nicotinamide transporter, PnuC-like	1	1	0	0	1	0	0	0	0	0	0	0	0	0	0	0	0	0
Cofactors, Vitamins, Prosthetic Groups, Pigments	NAD and NADP	NAD and NADP cofactor biosynthesis global	Ribosylnicotinamide kinase (EC 2.7.1.22)	1	1	0	0	1	0	0	0	0	0	0	0	0	0	0	0	0	0
Cofactors, Vitamins, Prosthetic Groups, Pigments	NAD and NADP	NAD and NADP cofactor biosynthesis global	Tryptophan 2,3-dioxygenase (EC 1.13.11.11)	0	0	0	1	0	0	1	0	0	1	1	1	0	0	1	0	0	0
Cofactors, Vitamins, Prosthetic Groups, Pigments	Pyridoxine	Pyridoxin (Vitamin B6) Biosynthesis	1-deoxy-D-xylulose 5-phosphate synthase (EC 2.2.1.7)	1	1	1	1	1	1	1	1	1	1	1	1	1	1	1	0	0	0
Cofactors, Vitamins, Prosthetic Groups, Pigments	Pyridoxine	Pyridoxin (Vitamin B6) Biosynthesis	4-hydroxythreonine-4-phosphate dehydrogenase (EC 1.1.1.262)	1	1	0	0	1	0	0	0	0	0	0	1	0	0	1	0	0	1
Cofactors, Vitamins, Prosthetic Groups, Pigments	Pyridoxine	Pyridoxin (Vitamin B6) Biosynthesis	D-3-phosphoglycerate dehydrogenase (EC 1.1.1.95)	1	1	1	1	1	1	1	1	1	1	1	1	1	1	1	1	1	1
Cofactors, Vitamins, Prosthetic Groups, Pigments	Pyridoxine	Pyridoxin (Vitamin B6) Biosynthesis	D-erythrose-4-phosphate dehydrogenase (EC 1.2.1.72)	1	1	0	0	1	0	0	0	0	0	0	0	0	0	0	0	0	0
Cofactors, Vitamins, Prosthetic Groups, Pigments	Pyridoxine	Pyridoxin (Vitamin B6) Biosynthesis	Erythronate-4-phosphate dehydrogenase (EC 1.1.1.290)	1	1	0	0	1	0	0	0	0	0	0	0	0	0	0	0	0	0
Cofactors, Vitamins, Prosthetic Groups, Pigments	Pyridoxine	Pyridoxin (Vitamin B6) Biosynthesis	NAD-dependent glyceraldehyde-3-phosphate dehydrogenase (EC 1.2.1.12)	1	1	1	1	1	1	1	1	1	1	1	1	1	1	1	1	1	1
Cofactors, Vitamins, Prosthetic Groups, Pigments	Pyridoxine	Pyridoxin (Vitamin B6) Biosynthesis	Phosphoserine aminotransferase (EC 2.6.1.52)	1	1	1	1	1	1	1	1	0	1	1	1	1	1	1	0	0	0
Cofactors, Vitamins, Prosthetic Groups, Pigments	Pyridoxine	Pyridoxin (Vitamin B6) Biosynthesis	Pyridoxal kinase (EC 2.7.1.35)	1	1	0	0	1	1	0	0	1	1	1	1	0	0	0	1	1	1
Cofactors, Vitamins, Prosthetic Groups, Pigments	Pyridoxine	Pyridoxin (Vitamin B6) Biosynthesis	Pyridoxamine 5'-phosphate oxidase (EC 1.4.3.5)	1	1	0	1	1	1	0	0	1	1	1	1	0	0	1	1	1	1
Cofactors, Vitamins, Prosthetic Groups, Pigments	Pyridoxine	Pyridoxin (Vitamin B6) Biosynthesis	Pyridoxine 5'-phosphate synthase (EC 2.6.99.2)	1	1	0	0	1	0	0	0	0	0	0	0	0	0	0	0	0	0
Cofactors, Vitamins, Prosthetic Groups, Pigments	Quinone cofactors	Menaquinone and Phylloquinone Biosynthesis	1,4-dihydroxy-2-naphthoate polyprenyltransferase (EC 2.5.1.74)	1	1	1	1	1	1	1	1	0	1	1	0	0	1	1	1	1	1
Cofactors, Vitamins, Prosthetic Groups, Pigments	Quinone cofactors	Menaquinone and Phylloquinone Biosynthesis	2-succinyl-5-enolpyruvyl-6-hydroxy-3-cyclohexene-1-carboxylic-acid synthase (EC 2.2.1.9)	1	1	1	1	1	1	1	1	0	1	1	0	0	1	1	1	1	1
Cofactors, Vitamins, Prosthetic Groups, Pigments	Quinone cofactors	Menaquinone and Phylloquinone Biosynthesis	2-succinyl-6-hydroxy-2,4-cyclohexadiene-1-carboxylate synthase (EC 4.2.99.20)	1	1	0	0	1	0	0	0	0	0	0	0	0	0	0	1	1	1
Cofactors, Vitamins, Prosthetic Groups, Pigments	Quinone cofactors	Menaquinone and Phylloquinone Biosynthesis	Menaquinone-specific isochorismate synthase (EC 5.4.4.2)	1	1	1	1	1	1	1	1	0	1	1	0	0	1	1	1	1	1
Cofactors, Vitamins, Prosthetic Groups, Pigments	Quinone cofactors	Menaquinone and Phylloquinone Biosynthesis	Naphthoate synthase (EC 4.1.3.36)	1	1	1	1	1	1	1	1	0	1	1	0	0	1	1	1	1	1
Cofactors, Vitamins, Prosthetic Groups, Pigments	Quinone cofactors	Menaquinone and Phylloquinone Biosynthesis	O-succinylbenzoate synthase (EC 4.2.1.113)	1	1	1	1	1	1	1	1	0	1	1	0	0	1	1	1	1	1
Cofactors, Vitamins, Prosthetic Groups, Pigments	Quinone cofactors	Menaquinone and Phylloquinone Biosynthesis	O-succinylbenzoic acid--CoA ligase (EC 6.2.1.26)	1	1	1	1	1	1	1	1	0	1	1	0	0	1	1	1	1	1
Cofactors, Vitamins, Prosthetic Groups, Pigments	Quinone cofactors	Menaquinone and Phylloquinone Biosynthesis -- gjo	1,4-dihydroxy-2-naphthoate polyprenyltransferase (EC 2.5.1.74)	1	1	1	1	1	1	1	1	0	1	1	0	0	1	1	1	1	1
Cofactors, Vitamins, Prosthetic Groups, Pigments	Quinone cofactors	Menaquinone and Phylloquinone Biosynthesis -- gjo	2-succinyl-5-enolpyruvyl-6-hydroxy-3-cyclohexene-1-carboxylic-acid synthase (EC 2.2.1.9)	1	1	1	1	1	1	1	1	0	1	1	0	0	1	1	1	1	1
Cofactors, Vitamins, Prosthetic Groups, Pigments	Quinone cofactors	Menaquinone and Phylloquinone Biosynthesis -- gjo	2-succinyl-6-hydroxy-2,4-cyclohexadiene-1-carboxylate synthase (EC 4.2.99.20)	1	1	0	0	1	0	0	0	0	0	0	0	0	0	0	1	1	1
Cofactors, Vitamins, Prosthetic Groups, Pigments	Quinone cofactors	Menaquinone and Phylloquinone Biosynthesis -- gjo	Menaquinone-specific isochorismate synthase (EC 5.4.4.2)	1	1	1	1	1	1	1	1	0	1	1	0	0	1	1	1	1	1
Cofactors, Vitamins, Prosthetic Groups, Pigments	Quinone cofactors	Menaquinone and Phylloquinone Biosynthesis -- gjo	Naphthoate synthase (EC 4.1.3.36)	1	1	1	1	1	1	1	1	0	1	1	0	0	1	1	1	1	1
Cofactors, Vitamins, Prosthetic Groups, Pigments	Quinone cofactors	Menaquinone and Phylloquinone Biosynthesis -- gjo	O-succinylbenzoate synthase (EC 4.2.1.113)	1	1	1	1	1	1	1	1	0	1	1	0	0	1	1	1	1	1
Cofactors, Vitamins, Prosthetic Groups, Pigments	Quinone cofactors	Menaquinone and Phylloquinone Biosynthesis -- gjo	O-succinylbenzoic acid--CoA ligase (EC 6.2.1.26)	1	1	1	1	1	1	1	1	0	1	1	0	0	1	1	1	1	1
Cofactors, Vitamins, Prosthetic Groups, Pigments	Riboflavin, FMN, FAD	Flavodoxin	Flavodoxin 1	1	1	0	0	1	0	0	0	0	0	0	0	0	0	0	0	0	0
Cofactors, Vitamins, Prosthetic Groups, Pigments	Riboflavin, FMN, FAD	Flavodoxin	Flavodoxin 2	1	1	0	1	1	0	0	0	1	0	0	1	0	0	1	0	0	0
Cofactors, Vitamins, Prosthetic Groups, Pigments	Riboflavin, FMN, FAD	Flavodoxin	Flavoprotein MioC	1	1	0	0	1	0	0	0	0	0	0	0	0	0	0	0	0	0
Cofactors, Vitamins, Prosthetic Groups, Pigments	Riboflavin, FMN, FAD	Flavodoxin	Hypothetical flavoprotein YqcA (clustered with tRNA pseudouridine synthase C)	1	1	0	0	1	0	0	0	0	0	0	0	0	0	0	0	0	0
Cofactors, Vitamins, Prosthetic Groups, Pigments	Riboflavin, FMN, FAD	Riboflavin, FMN and FAD metabolism	3,4-dihydroxy-2-butanone 4-phosphate synthase (EC 4.1.99.12)	1	1	1	1	1	1	1	1	1	1	1	1	0	1	1	1	1	1
Cofactors, Vitamins, Prosthetic Groups, Pigments	Riboflavin, FMN, FAD	Riboflavin, FMN and FAD metabolism	5-amino-6-(5-phosphoribosylamino)uracil reductase (EC 1.1.1.193)	1	1	1	1	1	1	1	1	1	1	1	1	1	1	1	1	1	1
Cofactors, Vitamins, Prosthetic Groups, Pigments	Riboflavin, FMN, FAD	Riboflavin, FMN and FAD metabolism	6,7-dimethyl-8-ribityllumazine synthase (EC 2.5.1.78)	1	1	1	1	1	1	1	1	1	1	1	1	1	1	1	1	1	1
Cofactors, Vitamins, Prosthetic Groups, Pigments	Riboflavin, FMN, FAD	Riboflavin, FMN and FAD metabolism	Diaminohydroxyphosphoribosylaminopyrimidine deaminase (EC 3.5.4.26)	1	1	1	1	1	1	1	1	1	1	1	1	1	1	1	1	1	0
Cofactors, Vitamins, Prosthetic Groups, Pigments	Riboflavin, FMN, FAD	Riboflavin, FMN and FAD metabolism	FMN adenylyltransferase (EC 2.7.7.2)	1	1	1	1	1	1	1	1	1	1	1	1	1	1	1	1	1	1
Cofactors, Vitamins, Prosthetic Groups, Pigments	Riboflavin, FMN, FAD	Riboflavin, FMN and FAD metabolism	GTP cyclohydrolase II (EC 3.5.4.25)	1	1	1	1	1	1	1	1	1	1	1	1	1	1	1	1	1	1
Cofactors, Vitamins, Prosthetic Groups, Pigments	Riboflavin, FMN, FAD	Riboflavin, FMN and FAD metabolism	Predicted riboflavin ABC transporter, substrate-binding component	0	0	0	0	0	0	0	0	1	0	0	0	0	0	0	0	0	0
Cofactors, Vitamins, Prosthetic Groups, Pigments	Riboflavin, FMN, FAD	Riboflavin, FMN and FAD metabolism	Riboflavin kinase (EC 2.7.1.26)	1	1	1	1	1	1	1	1	1	1	1	1	1	1	1	1	1	1
Cofactors, Vitamins, Prosthetic Groups, Pigments	Riboflavin, FMN, FAD	Riboflavin, FMN and FAD metabolism	Riboflavin synthase eubacterial/eukaryotic (EC 2.5.1.9)	1	1	1	1	1	1	1	1	1	1	1	1	1	1	1	1	1	1
Cofactors, Vitamins, Prosthetic Groups, Pigments	Riboflavin, FMN, FAD	Riboflavin, FMN and FAD metabolism	Riboflavin transporter PnuX	0	0	1	1	0	1	1	1	0	0	0	0	1	0	1	0	0	0
Cofactors, Vitamins, Prosthetic Groups, Pigments	Riboflavin, FMN, FAD	riboflavin to FAD	3,4-dihydroxy-2-butanone 4-phosphate synthase (EC 4.1.99.12)	1	1	1	1	1	1	1	1	1	1	1	1	0	1	1	1	1	1
Cofactors, Vitamins, Prosthetic Groups, Pigments	Riboflavin, FMN, FAD	riboflavin to FAD	FMN adenylyltransferase (EC 2.7.7.2)	1	1	1	1	1	1	1	1	1	1	1	1	1	1	1	1	1	1
Cofactors, Vitamins, Prosthetic Groups, Pigments	Riboflavin, FMN, FAD	riboflavin to FAD	Riboflavin kinase (EC 2.7.1.26)	1	1	1	1	1	1	1	1	1	1	1	1	1	1	1	1	1	1
Cofactors, Vitamins, Prosthetic Groups, Pigments	Riboflavin, FMN, FAD	riboflavin to FAD	Riboflavin synthase eubacterial/eukaryotic (EC 2.5.1.9)	1	1	1	1	1	1	1	1	1	1	1	1	1	1	1	1	1	1
Cofactors, Vitamins, Prosthetic Groups, Pigments	Tetrapyrroles	Cobalamin synthesis	Adenosylcobinamide kinase (EC 2.7.1.156)	1	1	0	0	0	0	0	0	1	1	1	0	0	0	0	1	1	1
Cofactors, Vitamins, Prosthetic Groups, Pigments	Tetrapyrroles	Cobalamin synthesis	Adenosylcobinamide-phosphate guanylyltransferase (EC 2.7.7.62)	1	1	0	0	0	0	0	0	1	1	1	0	0	0	0	1	1	1
Cofactors, Vitamins, Prosthetic Groups, Pigments	Tetrapyrroles	Cobalamin synthesis	Adenosylcobinamide-phosphate synthase (EC 6.3.1.10)	0	0	0	0	0	0	0	0	1	1	1	0	0	0	0	1	1	1
Cofactors, Vitamins, Prosthetic Groups, Pigments	Tetrapyrroles	Cobalamin synthesis	Alpha-ribazole-5'-phosphate phosphatase (EC 3.1.3.73)	1	1	0	0	0	0	0	0	1	0	0	0	0	0	0	0	0	1
Cofactors, Vitamins, Prosthetic Groups, Pigments	Tetrapyrroles	Cobalamin synthesis	Cob(I)alamin adenosyltransferase (EC 2.5.1.17)	1	1	0	0	0	0	0	0	1	1	1	0	0	0	0	1	1	1
Cofactors, Vitamins, Prosthetic Groups, Pigments	Tetrapyrroles	Cobalamin synthesis	Cobalamin biosynthesis protein BluB	0	0	0	0	0	0	0	0	1	1	1	0	0	0	0	0	0	0
Cofactors, Vitamins, Prosthetic Groups, Pigments	Tetrapyrroles	Cobalamin synthesis	Cobalamin synthase (EC 2.7.8.26)	1	1	0	0	0	0	0	0	1	1	1	0	0	0	0	1	1	1
Cofactors, Vitamins, Prosthetic Groups, Pigments	Tetrapyrroles	Cobalamin synthesis	Cobyric acid synthase (EC 6.3.5.10)	0	0	0	0	0	0	0	0	1	1	1	0	0	0	0	1	1	1
Cofactors, Vitamins, Prosthetic Groups, Pigments	Tetrapyrroles	Cobalamin synthesis	L-threonine 3-O-phosphate decarboxylase (EC 4.1.1.81)	0	0	0	0	0	0	0	0	1	1	1	0	0	0	0	0	0	1
Cofactors, Vitamins, Prosthetic Groups, Pigments	Tetrapyrroles	Cobalamin synthesis	Nicotinate-nucleotide--dimethylbenzimidazole phosphoribosyltransferase (EC 2.4.2.21)	1	1	0	0	0	0	0	0	1	1	1	0	0	0	0	1	1	1
Cofactors, Vitamins, Prosthetic Groups, Pigments	Tetrapyrroles	Heme and Siroheme Biosynthesis	Coproporphyrinogen III oxidase, aerobic (EC 1.3.3.3)	1	1	0	0	1	0	0	0	0	0	0	0	0	0	0	0	0	0
Cofactors, Vitamins, Prosthetic Groups, Pigments	Tetrapyrroles	Heme and Siroheme Biosynthesis	Coproporphyrinogen III oxidase, oxygen-independent (EC 1.3.99.22)	1	1	0	0	1	0	0	0	0	0	0	0	0	0	0	0	0	0
Cofactors, Vitamins, Prosthetic Groups, Pigments	Tetrapyrroles	Heme and Siroheme Biosynthesis	Ferrochelatase, protoheme ferro-lyase (EC 4.99.1.1)	1	1	0	0	1	0	0	0	0	0	0	0	0	0	0	0	0	0
Cofactors, Vitamins, Prosthetic Groups, Pigments	Tetrapyrroles	Heme and Siroheme Biosynthesis	Glutamyl-tRNA reductase (EC 1.2.1.70)	1	1	0	0	1	0	0	0	0	0	0	0	0	0	0	0	0	0
Cofactors, Vitamins, Prosthetic Groups, Pigments	Tetrapyrroles	Heme and Siroheme Biosynthesis	Glutamyl-tRNA synthetase (EC 6.1.1.17)	1	1	0	0	1	0	0	0	0	0	0	0	0	0	0	0	0	0
Cofactors, Vitamins, Prosthetic Groups, Pigments	Tetrapyrroles	Heme and Siroheme Biosynthesis	Porphobilinogen deaminase (EC 2.5.1.61)	1	1	0	0	1	0	0	0	0	0	0	0	0	0	0	0	0	0
Cofactors, Vitamins, Prosthetic Groups, Pigments	Tetrapyrroles	Heme and Siroheme Biosynthesis	Porphobilinogen synthase (EC 4.2.1.24)	1	1	0	0	1	0	0	0	0	0	0	0	0	0	0	0	0	0
Cofactors, Vitamins, Prosthetic Groups, Pigments	Tetrapyrroles	Heme and Siroheme Biosynthesis	Precorrin-2 oxidase (EC 1.3.1.76)	1	1	0	0	1	0	0	0	0	0	0	0	0	0	0	0	0	0
Cofactors, Vitamins, Prosthetic Groups, Pigments	Tetrapyrroles	Heme and Siroheme Biosynthesis	Radical SAM family protein HutW, similar to coproporphyrinogen III oxidase, oxygen-independent, associated with heme uptake	1	0	0	0	0	0	0	0	0	0	0	0	0	0	0	0	0	0
Cofactors, Vitamins, Prosthetic Groups, Pigments	Tetrapyrroles	Heme and Siroheme Biosynthesis	Uroporphyrinogen III decarboxylase (EC 4.1.1.37)	1	1	0	0	1	0	0	0	0	0	0	0	0	0	0	0	0	0
Cofactors, Vitamins, Prosthetic Groups, Pigments	Tetrapyrroles	Heme and Siroheme Biosynthesis	Uroporphyrinogen-III methyltransferase (EC 2.1.1.107)	1	1	0	0	1	0	0	0	0	0	0	0	0	0	0	0	0	0
Cofactors, Vitamins, Prosthetic Groups, Pigments	Tetrapyrroles	Heme and Siroheme Biosynthesis	Uroporphyrinogen-III synthase (EC 4.2.1.75)	1	1	0	0	1	0	0	0	0	0	0	0	0	0	0	0	0	0
DNA Metabolism	CRISPs	CRISP Cmr Cluster	CRISPR-associated RAMP Cmr1	0	0	0	0	0	0	0	0	0	0	0	0	0	0	0	0	0	1
DNA Metabolism	CRISPs	CRISP Cmr Cluster	CRISPR-associated RAMP Cmr2	0	0	0	0	0	0	0	0	0	0	0	0	0	0	0	0	0	1
DNA Metabolism	CRISPs	CRISP Cmr Cluster	CRISPR-associated RAMP Cmr3	0	0	0	0	0	0	0	0	0	0	0	0	0	0	0	0	0	1
DNA Metabolism	CRISPs	CRISP Cmr Cluster	CRISPR-associated RAMP Cmr4	0	0	0	0	0	0	0	0	0	0	0	0	0	0	0	0	0	1
DNA Metabolism	CRISPs	CRISP Cmr Cluster	CRISPR-associated RAMP Cmr5	0	0	0	0	0	0	0	0	0	0	0	0	0	0	0	0	0	1
DNA Metabolism	CRISPs	CRISP Cmr Cluster	CRISPR-associated RAMP Cmr6	0	0	0	0	0	0	0	0	0	0	0	0	0	0	0	0	0	1
DNA Metabolism	CRISPs	CRISP Cmr Cluster	CRISPR-associated protein Cas02710	0	0	0	0	0	0	0	0	0	0	0	0	0	0	0	0	0	1
DNA Metabolism	CRISPs	CRISP Cmr Cluster	CRISPR-associated protein TM1812	0	0	0	0	0	0	0	0	0	0	0	0	0	0	0	0	0	1
DNA Metabolism	CRISPs	CRISPRs	CRISPR-associated helicase Cas3	1	1	0	0	0	0	0	0	0	0	0	0	1	0	0	1	1	1
DNA Metabolism	CRISPs	CRISPRs	CRISPR-associated protein Cas1	1	1	0	0	0	0	0	0	0	0	0	0	1	0	0	1	1	1
DNA Metabolism	CRISPs	CRISPRs	CRISPR-associated protein Cas2	1	1	0	0	0	0	0	0	0	0	0	0	1	0	0	1	1	1
DNA Metabolism	CRISPs	CRISPRs	CRISPR-associated protein, Cas5e family	1	1	0	0	0	0	0	0	0	0	0	0	1	0	0	0	0	0
DNA Metabolism	CRISPs	CRISPRs	CRISPR-associated protein, Csd1 family	0	0	0	0	0	0	0	0	0	0	0	0	0	0	0	1	1	1
DNA Metabolism	CRISPs	CRISPRs	CRISPR-associated protein, Cse1 family	1	1	0	0	0	0	0	0	0	0	0	0	1	0	0	0	0	0
DNA Metabolism	CRISPs	CRISPRs	CRISPR-associated protein, Cse2 family	1	1	0	0	0	0	0	0	0	0	0	0	0	0	0	0	0	0
DNA Metabolism	CRISPs	CRISPRs	CRISPR-associated protein, Cse3 family	1	1	0	0	0	0	0	0	0	0	0	0	1	0	0	0	0	0
DNA Metabolism	CRISPs	CRISPRs	CRISPR-associated protein, Cse4 family	1	1	0	0	0	0	0	0	0	0	0	0	1	0	0	0	0	0
DNA Metabolism	DNA Metabolism - no subcategory	DNA ligases	ATP-dependent DNA ligase (EC 6.5.1.1)	0	0	0	1	0	1	1	0	0	1	1	1	0	0	1	0	0	0
DNA Metabolism	DNA Metabolism - no subcategory	DNA ligases	ATP-dependent DNA ligase (EC 6.5.1.1) LigC	0	0	0	1	0	1	1	0	0	1	1	1	0	0	1	0	0	0
DNA Metabolism	DNA Metabolism - no subcategory	DNA ligases	ATP-dependent DNA ligase (EC 6.5.1.1) clustered with Ku protein, LigD	0	0	1	1	0	1	1	1	0	1	1	0	0	0	1	0	0	0
DNA Metabolism	DNA Metabolism - no subcategory	DNA ligases	Ku domain protein	0	0	1	1	0	1	1	1	0	1	1	1	0	0	1	0	0	0
DNA Metabolism	DNA Metabolism - no subcategory	DNA phosphorothioation	3'-phosphoadenosine 5'-phosphosulfate sulfurtransferase DndC	0	0	0	0	0	0	0	0	0	1	0	0	0	0	0	0	0	0
DNA Metabolism	DNA Metabolism - no subcategory	DNA phosphorothioation	DNA sulfur modification protein DndB	0	0	0	0	0	0	0	0	0	1	0	0	0	0	0	0	0	0
DNA Metabolism	DNA Metabolism - no subcategory	DNA phosphorothioation	DNA sulfur modification protein DndD	0	0	0	0	0	0	0	0	0	1	0	0	0	0	0	0	0	0
DNA Metabolism	DNA Metabolism - no subcategory	DNA structural proteins, bacterial	Chromosome partition protein MukB	1	1	0	0	1	0	0	0	0	0	0	0	0	0	0	0	0	0
DNA Metabolism	DNA Metabolism - no subcategory	DNA structural proteins, bacterial	Chromosome partition protein MukE	1	1	0	0	1	0	0	0	0	0	0	0	0	0	0	0	0	0
DNA Metabolism	DNA Metabolism - no subcategory	DNA structural proteins, bacterial	Chromosome partition protein MukF	1	1	0	0	1	0	0	0	0	0	0	0	0	0	0	0	0	0
DNA Metabolism	DNA Metabolism - no subcategory	DNA structural proteins, bacterial	Chromosome partition protein smc	0	0	1	1	0	1	1	1	1	1	1	1	1	1	1	1	1	1
DNA Metabolism	DNA Metabolism - no subcategory	DNA structural proteins, bacterial	DNA-binding protein Fis	1	1	0	0	1	0	0	0	0	0	0	0	0	0	0	0	0	0
DNA Metabolism	DNA Metabolism - no subcategory	DNA structural proteins, bacterial	DNA-binding protein HBsu	0	0	0	0	0	0	0	0	0	0	0	0	0	0	0	1	1	1
DNA Metabolism	DNA Metabolism - no subcategory	DNA structural proteins, bacterial	DNA-binding protein HU	0	0	1	1	0	1	1	1	0	0	0	1	1	1	1	0	0	0
DNA Metabolism	DNA Metabolism - no subcategory	DNA structural proteins, bacterial	DNA-binding protein HU-alpha	1	1	0	0	1	0	0	0	0	0	0	1	0	0	0	0	0	0
DNA Metabolism	DNA Metabolism - no subcategory	DNA structural proteins, bacterial	DNA-binding protein HU-beta	1	1	0	0	1	0	0	0	0	1	1	0	0	0	0	0	0	0
DNA Metabolism	DNA Metabolism - no subcategory	DNA structural proteins, bacterial	Integration host factor alpha subunit	1	1	0	0	1	0	0	0	1	0	0	0	0	0	0	0	0	0
DNA Metabolism	DNA Metabolism - no subcategory	DNA structural proteins, bacterial	Integration host factor beta subunit	1	1	0	0	1	0	0	0	0	0	0	0	0	0	0	0	0	0
DNA Metabolism	DNA Metabolism - no subcategory	External and Outer Membrane Nucleases	Extracellular ribonuclease Bsn	0	0	0	0	0	0	0	0	0	0	0	0	0	0	1	0	0	0
DNA Metabolism	DNA Metabolism - no subcategory	Restriction-Modification System	Putative predicted metal-dependent hydrolase	0	0	0	1	0	0	0	0	0	1	0	0	0	0	0	0	0	0
DNA Metabolism	DNA Metabolism - no subcategory	Restriction-Modification System	Type I restriction-modification system, DNA-methyltransferase subunit M (EC 2.1.1.72)	1	0	1	1	1	1	1	1	1	1	0	0	1	0	0	0	0	0
DNA Metabolism	DNA Metabolism - no subcategory	Restriction-Modification System	Type I restriction-modification system, restriction subunit R (EC 3.1.21.3)	1	0	1	1	1	1	1	1	1	1	0	0	1	0	0	0	0	0
DNA Metabolism	DNA Metabolism - no subcategory	Restriction-Modification System	Type III restriction-modification system methylation subunit (EC 2.1.1.72)	0	0	0	0	0	0	1	0	1	0	0	0	0	0	0	1	0	0
DNA Metabolism	DNA Metabolism - no subcategory	Type I Restriction-Modification	Type I restriction-modification system, DNA-methyltransferase subunit M (EC 2.1.1.72)	1	0	1	1	1	1	1	1	1	1	0	0	1	0	0	0	0	0
DNA Metabolism	DNA Metabolism - no subcategory	Type I Restriction-Modification	Type I restriction-modification system, restriction subunit R (EC 3.1.21.3)	1	0	1	1	1	1	1	1	1	1	0	0	1	0	0	0	0	0
DNA Metabolism	DNA Metabolism - no subcategory	YcfH	Deoxyribonuclease TatD	1	1	0	0	1	0	0	0	0	0	0	0	0	0	0	0	0	0
DNA Metabolism	DNA Metabolism - no subcategory	YcfH	Putative deoxyribonuclease YjjV	1	1	0	0	1	0	0	0	0	0	0	0	0	0	0	0	0	0
DNA Metabolism	DNA repair	2-phosphoglycolate salvage	Phosphoglycolate phosphatase (EC 3.1.3.18)	1	1	1	1	1	1	1	1	0	1	1	0	1	1	1	0	0	0
DNA Metabolism	DNA repair	2-phosphoglycolate salvage	Phosphoglycolate phosphatase, archaeal type (EC 3.1.3.18)	0	0	0	0	0	0	0	0	0	1	1	0	0	0	0	0	0	0
DNA Metabolism	DNA repair	2-phosphoglycolate salvage	Putative phosphatase YfbT	0	0	0	0	0	1	0	0	0	1	0	0	0	0	0	0	0	0
DNA Metabolism	DNA repair	DNA Repair Base Excision	ATP-dependent DNA ligase (EC 6.5.1.1)	0	0	0	1	0	0	1	0	0	1	1	1	0	0	1	0	0	0
DNA Metabolism	DNA repair	DNA Repair Base Excision	ATP-dependent DNA ligase (EC 6.5.1.1) LigC	0	0	0	1	0	0	1	0	0	1	1	1	0	0	1	0	0	0
DNA Metabolism	DNA repair	DNA Repair Base Excision	ATP-dependent DNA ligase (EC 6.5.1.1) clustered with Ku protein, LigD	0	0	0	1	0	0	1	0	0	1	1	0	0	0	1	0	0	0
DNA Metabolism	DNA repair	DNA Repair Base Excision	DNA polymerase I (EC 2.7.7.7)	0	0	0	1	0	0	1	0	0	1	1	1	0	0	1	0	0	0
DNA Metabolism	DNA repair	DNA Repair Base Excision	DNA-3-methyladenine glycosylase (EC 3.2.2.20)	0	0	0	1	0	0	1	0	0	1	1	1	0	0	1	0	0	0
DNA Metabolism	DNA repair	DNA Repair Base Excision	DNA-3-methyladenine glycosylase II (EC 3.2.2.21)	0	0	0	1	0	0	1	0	0	1	1	1	0	0	1	0	0	0
DNA Metabolism	DNA repair	DNA Repair Base Excision	Endonuclease III (EC 4.2.99.18)	0	0	0	1	0	0	1	0	0	1	1	1	0	0	1	0	0	0
DNA Metabolism	DNA repair	DNA Repair Base Excision	Endonuclease VIII	0	0	0	1	0	0	1	0	0	1	1	1	0	0	1	0	0	0
DNA Metabolism	DNA repair	DNA Repair Base Excision	Formamidopyrimidine-DNA glycosylase (EC 3.2.2.23)	0	0	0	1	0	0	1	0	0	1	1	1	0	0	1	0	0	0
DNA Metabolism	DNA repair	DNA Repair Base Excision	Ku domain protein	0	0	0	1	0	0	1	0	0	1	1	1	0	0	1	0	0	0
DNA Metabolism	DNA repair	DNA repair system including RecA, MutS and a hypothetical protein	DNA mismatch repair protein MutS	1	1	0	0	1	0	0	0	1	0	0	0	0	0	0	1	1	1
DNA Metabolism	DNA repair	DNA repair system including RecA, MutS and a hypothetical protein	RecA protein	1	1	1	1	1	0	1	0	1	1	1	1	1	1	1	1	1	1
DNA Metabolism	DNA repair	DNA repair system including RecA, MutS and a hypothetical protein	Regulatory protein RecX	1	1	1	1	1	0	1	0	0	1	1	1	1	1	1	0	0	1
DNA Metabolism	DNA repair	DNA repair, UvrABC system	Excinuclease ABC subunit A	1	1	1	1	1	1	1	1	1	1	1	1	1	1	1	1	1	1
DNA Metabolism	DNA repair	DNA repair, UvrABC system	Excinuclease ABC subunit A paralog of unknown function	0	0	1	1	0	1	1	1	1	1	1	1	1	1	1	0	0	0
DNA Metabolism	DNA repair	DNA repair, UvrABC system	Excinuclease ABC subunit B	1	1	1	1	1	1	1	1	1	1	1	1	1	1	1	1	1	1
DNA Metabolism	DNA repair	DNA repair, UvrABC system	Excinuclease ABC subunit C	1	1	1	1	1	1	1	1	1	1	1	1	1	1	1	1	1	1
DNA Metabolism	DNA repair	DNA repair, UvrABC system	Excinuclease cho (excinuclease ABC alternative C subunit)	1	1	0	0	1	0	0	0	0	0	0	0	0	0	0	0	0	0
DNA Metabolism	DNA repair	DNA repair, bacterial	A/G-specific adenine glycosylase (EC 3.2.2.-)	1	1	1	1	1	1	1	1	1	1	1	1	1	1	1	0	0	0
DNA Metabolism	DNA repair	DNA repair, bacterial	ADA regulatory protein	1	1	0	0	0	0	0	0	1	0	0	0	0	0	0	0	0	0
DNA Metabolism	DNA repair	DNA repair, bacterial	Alkylated DNA repair protein AlkB	0	0	0	0	0	0	0	0	0	1	1	0	0	0	0	0	0	0
DNA Metabolism	DNA repair	DNA repair, bacterial	DNA mismatch repair endonuclease MutH	1	1	0	0	1	0	0	0	0	0	0	0	0	0	0	0	0	0
DNA Metabolism	DNA repair	DNA repair, bacterial	DNA polymerase IV (EC 2.7.7.7)	1	1	1	1	1	1	1	1	1	1	1	1	1	1	1	0	0	0
DNA Metabolism	DNA repair	DNA repair, bacterial	DNA polymerase IV-like protein ImuB	0	0	0	0	0	1	0	0	0	0	0	0	0	0	0	0	0	0
DNA Metabolism	DNA repair	DNA repair, bacterial	DNA polymerase-like protein MT3142	0	0	0	1	0	1	1	0	0	0	0	0	0	0	1	0	0	0
DNA Metabolism	DNA repair	DNA repair, bacterial	DNA recombination protein RmuC	1	1	1	0	1	1	1	1	0	1	1	0	1	1	1	0	0	0
DNA Metabolism	DNA repair	DNA repair, bacterial	DNA repair protein RadA	1	1	1	1	1	1	1	1	1	1	1	1	1	1	1	1	1	1
DNA Metabolism	DNA repair	DNA repair, bacterial	DNA repair protein RecN	1	1	1	1	1	1	1	1	1	1	1	1	1	1	1	1	1	1
DNA Metabolism	DNA repair	DNA repair, bacterial	DNA-cytosine methyltransferase (EC 2.1.1.37)	1	1	0	0	1	1	1	0	0	0	1	0	0	0	0	0	0	1
DNA Metabolism	DNA repair	DNA repair, bacterial	DNA-damage-inducible protein I	1	1	0	0	1	0	0	0	0	0	0	0	0	0	0	0	0	0
DNA Metabolism	DNA repair	DNA repair, bacterial	Endonuclease IV (EC 3.1.21.2)	1	1	0	0	1	0	0	0	0	1	1	0	0	0	1	1	1	1
DNA Metabolism	DNA repair	DNA repair, bacterial	Endonuclease V (EC 3.1.21.7)	1	1	0	0	1	0	0	0	0	0	0	0	0	0	0	1	1	1
DNA Metabolism	DNA repair	DNA repair, bacterial	Exodeoxyribonuclease III (EC 3.1.11.2)	1	1	1	1	1	1	1	1	1	1	1	1	1	1	1	0	0	0
DNA Metabolism	DNA repair	DNA repair, bacterial	Exodeoxyribonuclease VII large subunit (EC 3.1.11.6)	1	1	1	1	1	1	1	1	1	1	1	1	1	1	1	0	0	0
DNA Metabolism	DNA repair	DNA repair, bacterial	Exodeoxyribonuclease VII small subunit (EC 3.1.11.6)	1	1	1	1	1	1	1	1	1	1	1	1	1	1	1	0	0	0
DNA Metabolism	DNA repair	DNA repair, bacterial	Exonuclease SbcC	1	1	1	1	1	1	1	1	1	1	1	0	1	0	0	0	0	0
DNA Metabolism	DNA repair	DNA repair, bacterial	Exonuclease SbcD	1	1	1	1	1	1	1	1	1	1	1	0	1	0	0	0	0	0
DNA Metabolism	DNA repair	DNA repair, bacterial	Methyl-directed repair DNA adenine methylase (EC 2.1.1.72)	1	1	0	0	1	0	0	0	0	0	0	0	0	0	0	0	0	1
DNA Metabolism	DNA repair	DNA repair, bacterial	Methylated-DNA--protein-cysteine methyltransferase (EC 2.1.1.63)	1	1	1	1	1	1	1	1	1	1	1	1	1	1	1	1	1	1
DNA Metabolism	DNA repair	DNA repair, bacterial	RecA protein	1	1	1	1	1	1	1	1	1	1	1	1	1	1	1	1	1	1
DNA Metabolism	DNA repair	DNA repair, bacterial	Recombinational DNA repair protein RecT (prophage associated)	1	1	0	0	0	0	0	0	0	0	0	0	0	0	0	0	0	0
DNA Metabolism	DNA repair	DNA repair, bacterial	SOS-response repressor and protease LexA (EC 3.4.21.88)	1	1	1	1	1	1	1	1	1	1	1	1	1	1	1	1	0	1
DNA Metabolism	DNA repair	DNA repair, bacterial	Single-stranded DNA-binding protein	1	1	1	1	1	1	1	1	1	1	1	1	1	1	1	1	1	1
DNA Metabolism	DNA repair	DNA repair, bacterial	Very-short-patch mismatch repair endonuclease (G-T specific)	1	1	1	1	1	0	1	1	0	1	1	1	0	0	0	0	0	0
DNA Metabolism	DNA repair	DNA repair, bacterial DinG and relatives	ATP-dependent helicase DinG/Rad3	1	1	0	0	1	0	0	0	0	0	0	0	0	0	0	0	0	0
DNA Metabolism	DNA repair	DNA repair, bacterial DinG and relatives	DinG family ATP-dependent helicase YoaA	1	1	1	1	1	0	1	1	0	0	0	1	1	1	1	0	0	0
DNA Metabolism	DNA repair	DNA repair, bacterial MutL-MutS system	DNA mismatch repair protein MutL	1	1	0	0	1	0	0	0	1	0	0	0	0	0	0	1	1	1
DNA Metabolism	DNA repair	DNA repair, bacterial MutL-MutS system	DNA mismatch repair protein MutS	1	1	0	0	1	0	0	0	1	0	0	0	0	0	0	1	1	1
DNA Metabolism	DNA repair	DNA repair, bacterial MutL-MutS system	MutS domain protein, family 4	0	0	0	0	0	0	0	0	0	0	0	0	0	0	0	1	1	0
DNA Metabolism	DNA repair	DNA repair, bacterial MutL-MutS system	MutS domain protein, family 5	0	0	0	0	0	0	0	0	0	0	0	0	0	0	0	1	1	0
DNA Metabolism	DNA repair	DNA repair, bacterial MutL-MutS system	Recombination inhibitory protein MutS2	0	0	0	0	0	0	0	0	1	0	0	0	0	0	0	0	0	0
DNA Metabolism	DNA repair	DNA repair, bacterial RecBCD pathway	ATP-dependent DNA helicase SCO5183	0	0	1	1	0	1	1	1	0	1	1	1	1	1	1	0	0	0
DNA Metabolism	DNA repair	DNA repair, bacterial RecBCD pathway	ATP-dependent DNA helicase SCO5184	0	0	1	1	0	1	1	1	0	1	1	1	1	1	1	0	0	0
DNA Metabolism	DNA repair	DNA repair, bacterial RecBCD pathway	Exodeoxyribonuclease V alpha chain (EC 3.1.11.5)	1	1	0	0	1	0	0	0	0	0	0	1	0	0	1	0	0	0
DNA Metabolism	DNA repair	DNA repair, bacterial RecBCD pathway	Exodeoxyribonuclease V beta chain (EC 3.1.11.5)	1	1	0	0	1	0	0	0	0	0	0	1	0	0	1	0	0	0
DNA Metabolism	DNA repair	DNA repair, bacterial RecBCD pathway	Exodeoxyribonuclease V gamma chain (EC 3.1.11.5)	1	1	0	0	1	0	0	0	0	0	0	1	0	0	1	0	0	0
DNA Metabolism	DNA repair	DNA repair, bacterial RecBCD pathway	Protease III precursor (EC 3.4.24.55)	1	1	0	0	1	0	0	0	0	0	0	0	0	0	0	0	0	0
DNA Metabolism	DNA repair	DNA repair, bacterial RecBCD pathway	RecD-like DNA helicase YrrC	0	0	0	0	0	0	0	0	1	1	1	0	0	0	0	0	0	0
DNA Metabolism	DNA repair	DNA repair, bacterial RecFOR pathway	ATP-dependent DNA helicase RecQ	1	1	1	1	1	1	1	1	1	1	1	1	1	1	1	1	1	0
DNA Metabolism	DNA repair	DNA repair, bacterial RecFOR pathway	ATP-dependent DNA helicase RecS (RecQ family)	0	0	0	0	0	0	0	0	1	0	0	0	0	0	0	0	0	0
DNA Metabolism	DNA repair	DNA repair, bacterial RecFOR pathway	DNA recombination and repair protein RecF	1	1	1	1	1	1	1	1	1	1	1	1	1	1	1	1	1	1
DNA Metabolism	DNA repair	DNA repair, bacterial RecFOR pathway	DNA recombination and repair protein RecO	1	1	1	1	1	1	1	1	1	1	1	1	1	1	1	1	1	1
DNA Metabolism	DNA repair	DNA repair, bacterial RecFOR pathway	RecA protein	1	1	1	1	1	1	1	1	1	1	1	1	1	1	1	1	1	1
DNA Metabolism	DNA repair	DNA repair, bacterial RecFOR pathway	Recombination protein RecR	1	1	1	1	1	1	1	1	1	1	1	1	1	1	1	1	1	1
DNA Metabolism	DNA repair	DNA repair, bacterial RecFOR pathway	Single-stranded DNA-binding protein	1	1	1	1	1	1	1	1	1	1	1	1	1	1	1	1	1	1
DNA Metabolism	DNA repair	DNA repair, bacterial UmuCD system	Error-prone repair protein UmuD	1	1	1	1	1	0	1	0	0	0	0	0	0	0	0	0	0	0
DNA Metabolism	DNA repair	DNA repair, bacterial UmuCD system	Error-prone, lesion bypass DNA polymerase V (UmuC)	1	1	1	1	1	0	1	0	0	0	0	0	0	0	0	0	0	0
DNA Metabolism	DNA repair	DNA repair, bacterial UmuCD system	RecA protein	1	1	1	1	1	0	1	0	0	0	0	0	0	0	0	0	0	0
DNA Metabolism	DNA repair	DNA repair, bacterial UmuCD system	SOS-response repressor and protease LexA (EC 3.4.21.88)	1	1	1	1	1	0	1	0	0	0	0	0	0	0	0	0	0	0
DNA Metabolism	DNA repair	DNA repair, bacterial UvrD and related helicases	ATP-dependent DNA helicase Rep	1	1	0	0	1	0	0	0	0	0	0	0	0	0	0	0	0	0
DNA Metabolism	DNA repair	DNA repair, bacterial photolyase	Deoxyribodipyrimidine photolyase (EC 4.1.99.3)	1	1	1	1	1	1	1	1	0	1	1	1	0	1	0	0	0	0
DNA Metabolism	DNA repair	DNA repair, bacterial photolyase	Deoxyribodipyrimidine photolyase, type II (EC 4.1.99.3)	0	0	0	0	0	0	0	0	1	0	0	0	0	0	0	1	1	1
DNA Metabolism	DNA repair	Nonhomologous End-Joining in Bacteria	ATP-dependent DNA ligase (EC 6.5.1.1) LigC	0	0	0	1	0	1	1	0	0	1	1	1	0	0	1	0	0	0
DNA Metabolism	DNA repair	Nonhomologous End-Joining in Bacteria	ATP-dependent DNA ligase (EC 6.5.1.1) clustered with Ku protein, LigD	0	0	1	1	0	1	1	1	0	1	1	0	0	0	1	0	0	0
DNA Metabolism	DNA repair	Nonhomologous End-Joining in Bacteria	Ku domain protein	0	0	1	1	0	1	1	1	0	1	1	1	0	0	1	0	0	0
DNA Metabolism	DNA repair	RecA and RecX	RecA protein	1	1	1	1	1	0	1	0	0	1	1	1	1	1	1	0	0	1
DNA Metabolism	DNA repair	RecA and RecX	Regulatory protein RecX	1	1	1	1	1	0	1	0	0	1	1	1	1	1	1	0	0	1
DNA Metabolism	DNA replication	DNA replication strays	DNA polymerase I 5'-3' exonuclease domain	0	0	0	1	0	1	1	0	0	1	1	1	0	0	1	0	0	0
DNA Metabolism	DNA replication	DNA replication strays	DNA polymerase III epsilon subunit-related protein MSMEG4261	0	0	0	0	0	0	0	0	0	0	1	1	0	0	1	0	0	1
DNA Metabolism	DNA replication	DNA replication strays	DNA polymerase IV-like protein ImuB	0	0	0	0	0	1	0	0	0	0	0	0	0	0	0	0	0	0
DNA Metabolism	DNA replication	DNA replication strays	Error-prone repair homolog of DNA polymerase III alpha subunit (EC 2.7.7.7)	0	0	1	1	0	1	1	1	1	1	1	1	1	0	1	1	0	1
DNA Metabolism	DNA replication	DNA topoisomerases, Type I, ATP-independent	DNA topoisomerase I (EC 5.99.1.2)	1	1	1	1	1	1	1	1	1	1	1	1	1	1	1	1	1	1
DNA Metabolism	DNA replication	DNA topoisomerases, Type I, ATP-independent	DNA topoisomerase IB (poxvirus type) (EC 5.99.1.2)	0	0	0	0	0	0	0	0	1	1	1	0	0	0	0	0	0	0
DNA Metabolism	DNA replication	DNA topoisomerases, Type I, ATP-independent	DNA topoisomerase III (EC 5.99.1.2)	1	1	0	0	1	0	0	0	0	0	0	0	0	0	0	1	1	1
DNA Metabolism	DNA replication	DNA topoisomerases, Type I, ATP-independent	Hypothetical protein PA2244 (similar to DNA topoisomerase IB, but possibly involved in glycosyl-transfer)	0	0	0	1	0	1	0	0	0	0	0	0	0	0	0	0	0	0
DNA Metabolism	DNA replication	DNA topoisomerases, Type II, ATP-dependent	DNA gyrase subunit A (EC 5.99.1.3)	1	1	1	1	1	1	1	1	1	1	1	1	1	1	1	1	1	1
DNA Metabolism	DNA replication	DNA topoisomerases, Type II, ATP-dependent	DNA gyrase subunit B (EC 5.99.1.3)	1	1	1	1	1	1	1	1	1	1	1	1	1	1	1	1	1	1
DNA Metabolism	DNA uptake, competence	DNA processing cluster	DNA polymerase III subunits gamma and tau (EC 2.7.7.7)	1	1	1	1	1	1	1	1	1	1	1	1	1	1	1	1	1	1
DNA Metabolism	DNA uptake, competence	DNA processing cluster	DNA topoisomerase III (EC 5.99.1.2)	1	1	0	0	1	0	0	0	0	0	0	0	0	0	0	1	1	1
DNA Metabolism	DNA uptake, competence	DNA processing cluster	Recombination protein RecR	1	1	1	1	1	1	1	1	1	1	1	1	1	1	1	1	1	1
Dormancy and Sporulation	Dormancy and Sporulation - no subcategory	Persister Cells	HipB protein	0	1	0	0	0	0	0	0	0	0	0	0	0	0	0	0	0	0
Dormancy and Sporulation	Dormancy and Sporulation - no subcategory	Persister Cells	Ribosome modulation factor	1	1	0	0	0	0	0	0	0	0	0	0	0	0	0	0	0	0
Dormancy and Sporulation	Dormancy and Sporulation - no subcategory	Spore pigment biosynthetic cluster in Actinomycetes	Aromatase WhiE VI	0	0	0	0	0	0	0	0	0	1	1	0	0	0	0	0	0	0
Dormancy and Sporulation	Dormancy and Sporulation - no subcategory	Spore pigment biosynthetic cluster in Actinomycetes	Polyketide beta-ketoacyl synthase WhiE-KS	0	0	0	0	0	0	0	0	0	1	1	0	0	0	0	0	0	0
Dormancy and Sporulation	Dormancy and Sporulation - no subcategory	Spore pigment biosynthetic cluster in Actinomycetes	Polyketide chain length factor WhiE-CLF	0	0	0	0	0	0	0	0	0	1	1	0	0	0	0	0	0	0
Dormancy and Sporulation	Dormancy and Sporulation - no subcategory	Spore pigment biosynthetic cluster in Actinomycetes	Polyketide cyclase WhiE II	0	0	0	0	0	0	0	0	0	1	1	0	0	0	0	0	0	0
Dormancy and Sporulation	Dormancy and Sporulation - no subcategory	Spore pigment biosynthetic cluster in Actinomycetes	Polyketide cyclase WhiE VII	0	0	0	0	0	0	0	0	0	1	1	0	0	0	0	0	0	0
Dormancy and Sporulation	Dormancy and Sporulation - no subcategory	Spore pigment biosynthetic cluster in Actinomycetes	Polyketide hydroxylase WhiE VIII	0	0	0	0	0	0	0	0	0	1	1	0	0	0	0	0	0	0
Dormancy and Sporulation	Dormancy and Sporulation - no subcategory	Sporulation-associated proteins with broader functions	Peptidyl-tRNA hydrolase (EC 3.1.1.29)	1	1	1	1	1	1	1	1	1	1	1	1	1	1	1	1	1	1
Fatty Acids, Lipids, and Isoprenoids	Fatty Acids, Lipids, and Isoprenoids - no subcategory	Polyhydroxybutyrate metabolism	3-hydroxyacyl-CoA dehydrogenase (EC 1.1.1.35)	1	1	1	1	1	1	1	1	1	1	1	1	1	1	1	1	1	1
Fatty Acids, Lipids, and Isoprenoids	Fatty Acids, Lipids, and Isoprenoids - no subcategory	Polyhydroxybutyrate metabolism	3-hydroxybutyryl-CoA dehydratase (EC 4.2.1.55)	0	0	0	0	0	0	0	0	1	0	0	0	1	1	0	1	1	1
Fatty Acids, Lipids, and Isoprenoids	Fatty Acids, Lipids, and Isoprenoids - no subcategory	Polyhydroxybutyrate metabolism	3-hydroxybutyryl-CoA dehydrogenase (EC 1.1.1.157)	0	0	1	1	0	1	1	1	1	0	0	1	1	1	1	1	1	1
Fatty Acids, Lipids, and Isoprenoids	Fatty Acids, Lipids, and Isoprenoids - no subcategory	Polyhydroxybutyrate metabolism	3-hydroxybutyryl-CoA epimerase (EC 5.1.2.3)	1	1	1	1	1	1	1	1	0	0	1	1	1	1	1	0	0	1
Fatty Acids, Lipids, and Isoprenoids	Fatty Acids, Lipids, and Isoprenoids - no subcategory	Polyhydroxybutyrate metabolism	3-ketoacyl-CoA thiolase (EC 2.3.1.16)	1	1	1	1	1	1	1	1	1	1	1	1	1	1	1	1	1	1
Fatty Acids, Lipids, and Isoprenoids	Fatty Acids, Lipids, and Isoprenoids - no subcategory	Polyhydroxybutyrate metabolism	Acetoacetyl-CoA reductase (EC 1.1.1.36)	0	0	0	0	0	0	0	0	0	1	1	0	0	0	0	1	1	1
Fatty Acids, Lipids, and Isoprenoids	Fatty Acids, Lipids, and Isoprenoids - no subcategory	Polyhydroxybutyrate metabolism	Acetoacetyl-CoA synthetase (EC 6.2.1.16)	0	0	0	0	0	0	1	0	0	1	1	0	1	0	0	1	1	1
Fatty Acids, Lipids, and Isoprenoids	Fatty Acids, Lipids, and Isoprenoids - no subcategory	Polyhydroxybutyrate metabolism	Acetyl-CoA acetyltransferase (EC 2.3.1.9)	1	1	1	1	1	1	1	1	1	1	1	0	1	1	1	1	1	1
Fatty Acids, Lipids, and Isoprenoids	Fatty Acids, Lipids, and Isoprenoids - no subcategory	Polyhydroxybutyrate metabolism	D-beta-hydroxybutyrate dehydrogenase (EC 1.1.1.30)	0	0	0	0	0	0	0	0	0	0	0	0	0	1	0	0	0	0
Fatty Acids, Lipids, and Isoprenoids	Fatty Acids, Lipids, and Isoprenoids - no subcategory	Polyhydroxybutyrate metabolism	D-beta-hydroxybutyrate permease	0	0	1	0	0	0	0	1	0	0	1	0	0	0	0	0	0	0
Fatty Acids, Lipids, and Isoprenoids	Fatty Acids, Lipids, and Isoprenoids - no subcategory	Polyhydroxybutyrate metabolism	Enoyl-CoA hydratase (EC 4.2.1.17)	1	1	1	1	1	1	1	1	1	1	1	1	1	1	1	1	1	1
Fatty Acids, Lipids, and Isoprenoids	Fatty Acids, Lipids, and Isoprenoids - no subcategory	Polyhydroxybutyrate metabolism	Poly(3-hydroxyalkanoate) depolymerase	0	0	0	0	0	0	0	0	0	1	1	0	0	0	0	0	0	0
Fatty Acids, Lipids, and Isoprenoids	Fatty Acids, Lipids, and Isoprenoids - no subcategory	Polyhydroxybutyrate metabolism	Polyhydroxyalkanoic acid synthase	0	0	0	0	0	0	0	0	0	1	1	0	0	0	0	1	1	1
Fatty Acids, Lipids, and Isoprenoids	Fatty Acids, Lipids, and Isoprenoids - no subcategory	Polyhydroxybutyrate metabolism	polyhydroxyalkanoate synthesis repressor PhaR	0	0	0	0	0	0	0	0	0	0	0	0	0	0	0	1	1	1
Fatty Acids, Lipids, and Isoprenoids	Fatty acids	Acyl-CoA thioesterase II	Acyl-CoA thioesterase II (EC 3.1.2.-)	1	1	1	1	1	1	1	1	0	1	1	1	1	1	1	0	0	0
Fatty Acids, Lipids, and Isoprenoids	Fatty acids	Acyl-CoA thioesterase II	TesB-like acyl-CoA thioesterase 3	0	0	0	0	0	0	0	0	0	1	1	0	0	0	0	0	0	0
Fatty Acids, Lipids, and Isoprenoids	Fatty acids	Acyl-CoA thioesterase II	TesB-like acyl-CoA thioesterase 5	0	0	1	1	0	0	1	1	0	1	1	0	1	1	0	0	0	0
Fatty Acids, Lipids, and Isoprenoids	Fatty acids	Fatty Acid Biosynthesis FASII	3-hydroxyacyl-[acyl-carrier-protein] dehydratase, FabA form (EC 4.2.1.59)	1	1	0	0	1	0	0	0	0	0	0	0	0	0	0	0	0	0
Fatty Acids, Lipids, and Isoprenoids	Fatty acids	Fatty Acid Biosynthesis FASII	3-hydroxyacyl-[acyl-carrier-protein] dehydratase, FabZ form (EC 4.2.1.59)	1	1	0	0	1	0	0	0	1	0	0	0	0	0	0	1	1	1
Fatty Acids, Lipids, and Isoprenoids	Fatty acids	Fatty Acid Biosynthesis FASII	3-oxoacyl-[acyl-carrier protein] reductase (EC 1.1.1.100)	0	0	0	0	0	0	0	0	1	0	0	1	0	0	1	1	1	1
Fatty Acids, Lipids, and Isoprenoids	Fatty acids	Fatty Acid Biosynthesis FASII	3-oxoacyl-[acyl-carrier-protein] synthase, KASI (EC 2.3.1.41)	1	1	0	0	1	0	0	0	0	0	0	0	0	0	0	0	0	0
Fatty Acids, Lipids, and Isoprenoids	Fatty acids	Fatty Acid Biosynthesis FASII	4'-phosphopantetheinyl transferase (EC 2.7.8.-)	1	1	0	0	0	0	0	0	0	0	1	0	1	0	0	0	0	0
Fatty Acids, Lipids, and Isoprenoids	Fatty acids	Fatty Acid Biosynthesis FASII	Acetyl-coenzyme A carboxyl transferase alpha chain (EC 6.4.1.2)	1	1	1	1	1	1	1	1	1	1	1	1	1	1	1	1	1	1
Fatty Acids, Lipids, and Isoprenoids	Fatty acids	Fatty Acid Biosynthesis FASII	Acetyl-coenzyme A carboxyl transferase beta chain (EC 6.4.1.2)	1	1	1	1	1	1	1	1	1	1	1	1	1	1	1	1	1	1
Fatty Acids, Lipids, and Isoprenoids	Fatty acids	Fatty Acid Biosynthesis FASII	Acyl carrier protein	1	1	1	1	1	1	1	1	1	1	1	1	1	1	1	1	1	1
Fatty Acids, Lipids, and Isoprenoids	Fatty acids	Fatty Acid Biosynthesis FASII	Acyl carrier protein phosphodiesterase (EC 3.1.4.14)	1	1	0	0	1	0	0	0	0	0	0	0	0	0	0	0	0	0
Fatty Acids, Lipids, and Isoprenoids	Fatty acids	Fatty Acid Biosynthesis FASII	Biotin carboxyl carrier protein	0	0	0	0	0	0	0	0	0	1	1	0	0	1	0	1	1	0
Fatty Acids, Lipids, and Isoprenoids	Fatty acids	Fatty Acid Biosynthesis FASII	Biotin carboxyl carrier protein of acetyl-CoA carboxylase	1	1	1	1	1	1	1	1	1	1	1	1	1	1	1	1	1	1
Fatty Acids, Lipids, and Isoprenoids	Fatty acids	Fatty Acid Biosynthesis FASII	Biotin carboxylase of acetyl-CoA carboxylase (EC 6.3.4.14)	1	1	1	1	1	1	1	1	1	1	1	1	1	1	1	1	1	1
Fatty Acids, Lipids, and Isoprenoids	Fatty acids	Fatty Acid Biosynthesis FASII	Enoyl-[acyl-carrier-protein] reductase [NADH] (EC 1.3.1.9)	1	1	0	0	0	0	0	0	1	1	1	0	0	0	1	1	1	1
Fatty Acids, Lipids, and Isoprenoids	Fatty acids	Fatty Acid Biosynthesis FASII	Malonyl CoA-acyl carrier protein transacylase (EC 2.3.1.39)	1	1	1	1	1	1	1	1	1	1	1	1	1	1	1	1	1	1
Fatty Acids, Lipids, and Isoprenoids	Fatty acids	Fatty acid metabolism cluster	3-hydroxyacyl-CoA dehydrogenase (EC 1.1.1.35)	1	1	1	1	1	1	1	1	1	1	1	1	1	1	1	1	1	1
Fatty Acids, Lipids, and Isoprenoids	Fatty acids	Fatty acid metabolism cluster	3-hydroxybutyryl-CoA epimerase (EC 5.1.2.3)	1	1	1	1	1	1	1	1	0	0	1	1	1	1	1	0	0	1
Fatty Acids, Lipids, and Isoprenoids	Fatty acids	Fatty acid metabolism cluster	3-ketoacyl-CoA thiolase (EC 2.3.1.16)	1	1	1	1	1	1	1	1	1	1	1	1	1	1	1	1	1	1
Fatty Acids, Lipids, and Isoprenoids	Fatty acids	Fatty acid metabolism cluster	Enoyl-CoA hydratase (EC 4.2.1.17)	1	1	1	1	1	1	1	1	1	1	1	1	1	1	1	1	1	1
Fatty Acids, Lipids, and Isoprenoids	Fatty acids	Fatty acid metabolism cluster	Long-chain-fatty-acid--CoA ligase (EC 6.2.1.3)	1	1	1	1	1	1	1	1	1	1	1	1	1	1	1	1	1	1
Fatty Acids, Lipids, and Isoprenoids	Isoprenoids	Isoprenoid Biosynthesis	(2E,6E)-farnesyl diphosphate synthase (EC 2.5.1.10)	0	0	0	0	1	0	0	0	0	0	0	0	0	0	0	0	0	1
Fatty Acids, Lipids, and Isoprenoids	Isoprenoids	Isoprenoid Biosynthesis	1-deoxy-D-xylulose 5-phosphate reductoisomerase (EC 1.1.1.267)	0	0	0	0	1	0	0	0	1	0	0	0	0	0	0	0	0	1
Fatty Acids, Lipids, and Isoprenoids	Isoprenoids	Isoprenoid Biosynthesis	1-deoxy-D-xylulose 5-phosphate synthase (EC 2.2.1.7)	0	0	0	0	1	0	0	0	1	0	0	0	0	0	0	0	0	0
Fatty Acids, Lipids, and Isoprenoids	Isoprenoids	Isoprenoid Biosynthesis	2-C-methyl-D-erythritol 2,4-cyclodiphosphate synthase (EC 4.6.1.12)	0	0	0	0	1	0	0	0	1	0	0	0	0	0	0	0	0	1
Fatty Acids, Lipids, and Isoprenoids	Isoprenoids	Isoprenoid Biosynthesis	2-C-methyl-D-erythritol 4-phosphate cytidylyltransferase (EC 2.7.7.60)	0	0	0	0	1	0	0	0	1	0	0	0	0	0	0	0	0	1
Fatty Acids, Lipids, and Isoprenoids	Isoprenoids	Isoprenoid Biosynthesis	4-diphosphocytidyl-2-C-methyl-D-erythritol kinase (EC 2.7.1.148)	0	0	0	0	1	0	0	0	1	0	0	0	0	0	0	0	0	1
Fatty Acids, Lipids, and Isoprenoids	Isoprenoids	Isoprenoid Biosynthesis	Acetyl-CoA acetyltransferase (EC 2.3.1.9)	0	0	0	0	1	0	0	0	1	0	0	0	0	0	0	0	0	1
Fatty Acids, Lipids, and Isoprenoids	Isoprenoids	Isoprenoid Biosynthesis	Dimethylallyltransferase (EC 2.5.1.1)	0	0	0	0	1	0	0	0	0	0	0	0	0	0	0	0	0	0
Fatty Acids, Lipids, and Isoprenoids	Isoprenoids	Isoprenoid Biosynthesis	Isopentenyl-diphosphate delta-isomerase, FMN-dependent (EC 5.3.3.2)	0	0	0	0	1	0	0	0	1	0	0	0	0	0	0	0	0	1
Fatty Acids, Lipids, and Isoprenoids	Isoprenoids	Isoprenoid Biosynthesis	Undecaprenyl diphosphate synthase (EC 2.5.1.31)	0	0	0	0	1	0	0	0	1	0	0	0	0	0	0	0	0	1
Fatty Acids, Lipids, and Isoprenoids	Isoprenoids	Isoprenoid Biosynthesis: Interconversions	(2E,6E)-farnesyl diphosphate synthase (EC 2.5.1.10)	1	1	0	0	1	0	0	0	0	0	0	0	0	0	0	1	1	1
Fatty Acids, Lipids, and Isoprenoids	Isoprenoids	Isoprenoid Biosynthesis: Interconversions	Isopentenyl-diphosphate delta-isomerase, FMN-dependent (EC 5.3.3.2)	0	0	0	0	1	0	0	0	0	0	0	0	0	0	0	0	0	1
Fatty Acids, Lipids, and Isoprenoids	Isoprenoids	Isoprenoinds for Quinones	(2E,6E)-farnesyl diphosphate synthase (EC 2.5.1.10)	1	1	0	0	1	0	0	0	0	0	0	0	0	0	0	1	1	1
Fatty Acids, Lipids, and Isoprenoids	Isoprenoids	Isoprenoinds for Quinones	Dimethylallyltransferase (EC 2.5.1.1)	1	1	0	0	1	0	0	0	0	0	0	0	0	0	0	0	0	0
Fatty Acids, Lipids, and Isoprenoids	Isoprenoids	Isoprenoinds for Quinones	Geranylgeranyl diphosphate synthase (EC 2.5.1.29)	0	0	0	0	1	0	0	0	1	0	0	0	0	0	0	0	0	0
Fatty Acids, Lipids, and Isoprenoids	Isoprenoids	Isoprenoinds for Quinones	Heptaprenyl diphosphate synthase component II (EC 2.5.1.30)	0	0	0	0	0	0	0	0	0	0	0	0	0	0	0	1	1	1
Fatty Acids, Lipids, and Isoprenoids	Isoprenoids	Isoprenoinds for Quinones	Octaprenyl diphosphate synthase (EC 2.5.1.90)	1	1	0	0	1	0	0	0	1	0	0	0	0	0	0	0	0	0
Fatty Acids, Lipids, and Isoprenoids	Isoprenoids	Isoprenoinds for Quinones	Undecaprenyl diphosphate synthase (EC 2.5.1.31)	1	1	0	0	1	0	0	0	1	0	0	0	0	0	0	1	1	1
Fatty Acids, Lipids, and Isoprenoids	Isoprenoids	Nonmevalonate Branch of Isoprenoid Biosynthesis	1-deoxy-D-xylulose 5-phosphate reductoisomerase (EC 1.1.1.267)	1	1	1	1	1	0	1	1	1	1	1	1	1	1	1	0	0	0
Fatty Acids, Lipids, and Isoprenoids	Isoprenoids	Nonmevalonate Branch of Isoprenoid Biosynthesis	1-deoxy-D-xylulose 5-phosphate synthase (EC 2.2.1.7)	1	1	1	1	1	0	1	1	1	1	1	1	1	1	1	0	0	0
Fatty Acids, Lipids, and Isoprenoids	Isoprenoids	Nonmevalonate Branch of Isoprenoid Biosynthesis	2-C-methyl-D-erythritol 2,4-cyclodiphosphate synthase (EC 4.6.1.12)	1	1	1	1	1	0	1	1	1	1	1	1	1	1	1	0	0	0
Fatty Acids, Lipids, and Isoprenoids	Isoprenoids	Nonmevalonate Branch of Isoprenoid Biosynthesis	2-C-methyl-D-erythritol 4-phosphate cytidylyltransferase (EC 2.7.7.60)	1	1	1	1	1	0	1	1	1	1	1	1	1	1	1	0	0	0
Fatty Acids, Lipids, and Isoprenoids	Isoprenoids	Nonmevalonate Branch of Isoprenoid Biosynthesis	4-diphosphocytidyl-2-C-methyl-D-erythritol kinase (EC 2.7.1.148)	1	1	1	1	1	0	1	1	1	1	1	1	1	1	1	0	0	0
Fatty Acids, Lipids, and Isoprenoids	Isoprenoids	Polyprenyl Diphosphate Biosynthesis	(2E,6E)-farnesyl diphosphate synthase (EC 2.5.1.10)	1	1	0	0	1	0	0	0	0	0	0	0	0	0	0	1	1	1
Fatty Acids, Lipids, and Isoprenoids	Isoprenoids	Polyprenyl Diphosphate Biosynthesis	Geranylgeranyl diphosphate synthase (EC 2.5.1.29)	0	0	0	0	1	0	0	0	1	0	0	0	0	0	0	0	0	0
Fatty Acids, Lipids, and Isoprenoids	Isoprenoids	Polyprenyl Diphosphate Biosynthesis	Heptaprenyl diphosphate synthase component II (EC 2.5.1.30)	0	0	0	0	0	0	0	0	0	0	0	0	0	0	0	1	1	1
Fatty Acids, Lipids, and Isoprenoids	Isoprenoids	Polyprenyl Diphosphate Biosynthesis	Octaprenyl diphosphate synthase (EC 2.5.1.90)	1	1	0	0	1	0	0	0	1	0	0	0	0	0	0	0	0	0
Fatty Acids, Lipids, and Isoprenoids	Isoprenoids	Polyprenyl Diphosphate Biosynthesis	Undecaprenyl diphosphate synthase (EC 2.5.1.31)	1	1	0	0	1	0	0	0	1	0	0	0	0	0	0	1	1	1
Fatty Acids, Lipids, and Isoprenoids	Phospholipids	Glycerolipid and Glycerophospholipid Metabolism in Bacteria	1-acyl-sn-glycerol-3-phosphate acyltransferase (EC 2.3.1.51)	0	0	0	0	0	0	0	0	0	0	0	0	0	0	0	1	1	0
Fatty Acids, Lipids, and Isoprenoids	Phospholipids	Glycerolipid and Glycerophospholipid Metabolism in Bacteria	Acyl carrier protein	0	0	1	0	0	1	1	1	0	1	1	1	1	1	0	1	1	0
Fatty Acids, Lipids, and Isoprenoids	Phospholipids	Glycerolipid and Glycerophospholipid Metabolism in Bacteria	Alcohol dehydrogenase (EC 1.1.1.1)	0	0	1	0	0	1	1	1	0	1	1	1	1	1	0	1	1	0
Fatty Acids, Lipids, and Isoprenoids	Phospholipids	Glycerolipid and Glycerophospholipid Metabolism in Bacteria	Aldehyde dehydrogenase (EC 1.2.1.3)	0	0	1	0	0	1	1	1	0	1	1	1	1	1	0	1	1	0
Fatty Acids, Lipids, and Isoprenoids	Phospholipids	Glycerolipid and Glycerophospholipid Metabolism in Bacteria	Aldehyde dehydrogenase B (EC 1.2.1.22)	0	0	0	0	0	0	0	0	0	1	1	0	0	0	0	1	1	0
Fatty Acids, Lipids, and Isoprenoids	Phospholipids	Glycerolipid and Glycerophospholipid Metabolism in Bacteria	CDP-diacylglycerol--glycerol-3-phosphate 3-phosphatidyltransferase (EC 2.7.8.5)	0	0	1	0	0	1	1	1	0	1	1	1	1	1	0	1	1	0
Fatty Acids, Lipids, and Isoprenoids	Phospholipids	Glycerolipid and Glycerophospholipid Metabolism in Bacteria	CDP-diacylglycerol--serine O-phosphatidyltransferase (EC 2.7.8.8)	0	0	0	0	0	0	0	0	0	1	1	0	0	0	0	1	1	0
Fatty Acids, Lipids, and Isoprenoids	Phospholipids	Glycerolipid and Glycerophospholipid Metabolism in Bacteria	Diacylglycerol kinase (EC 2.7.1.107)	0	0	0	0	0	0	0	0	0	0	0	0	0	0	0	1	1	0
Fatty Acids, Lipids, and Isoprenoids	Phospholipids	Glycerolipid and Glycerophospholipid Metabolism in Bacteria	Glycerate kinase (EC 2.7.1.31)	0	0	1	0	0	1	1	1	0	1	1	1	1	1	0	1	1	0
Fatty Acids, Lipids, and Isoprenoids	Phospholipids	Glycerolipid and Glycerophospholipid Metabolism in Bacteria	Glycerol kinase (EC 2.7.1.30)	0	0	1	0	0	1	1	1	0	1	1	1	1	1	0	1	1	0
Fatty Acids, Lipids, and Isoprenoids	Phospholipids	Glycerolipid and Glycerophospholipid Metabolism in Bacteria	Glycerol-3-phosphate acyltransferase (EC 2.3.1.15)	0	0	0	0	0	0	0	0	0	1	0	0	0	0	0	0	0	0
Fatty Acids, Lipids, and Isoprenoids	Phospholipids	Glycerolipid and Glycerophospholipid Metabolism in Bacteria	Glycerol-3-phosphate dehydrogenase (EC 1.1.5.3)	0	0	1	0	0	1	1	1	0	1	1	1	1	1	0	1	1	0
Fatty Acids, Lipids, and Isoprenoids	Phospholipids	Glycerolipid and Glycerophospholipid Metabolism in Bacteria	Glycerol-3-phosphate dehydrogenase [NAD(P)+] (EC 1.1.1.94)	0	0	1	0	0	1	1	1	0	1	1	1	1	1	0	1	1	0
Fatty Acids, Lipids, and Isoprenoids	Phospholipids	Glycerolipid and Glycerophospholipid Metabolism in Bacteria	Phosphatidate cytidylyltransferase (EC 2.7.7.41)	0	0	1	0	0	1	1	1	0	1	1	1	1	1	0	1	1	0
Fatty Acids, Lipids, and Isoprenoids	Phospholipids	Glycerolipid and Glycerophospholipid Metabolism in Bacteria	Phosphatidylserine decarboxylase (EC 4.1.1.65)	0	0	0	0	0	0	0	0	0	1	1	0	0	0	0	1	1	0
Fatty Acids, Lipids, and Isoprenoids	Triacylglycerols	Triacylglycerol metabolism	Lysophospholipase (EC 3.1.1.5)	0	0	1	1	0	1	1	1	0	1	1	0	0	1	1	0	0	0
Fatty Acids, Lipids, and Isoprenoids	Triacylglycerols	Triacylglycerol metabolism	Lysophospholipase L2 (EC 3.1.1.5)	1	1	0	0	1	0	0	0	0	0	0	0	0	0	0	0	0	0
Fatty Acids, Lipids, and Isoprenoids	Triacylglycerols	Triacylglycerol metabolism	Monoglyceride lipase (EC 3.1.1.23)	0	0	0	0	0	1	0	0	0	1	1	0	0	0	0	0	0	0
Fatty Acids, Lipids, and Isoprenoids	Triacylglycerols	Triacylglycerol metabolism	Putative lipase in cluster with Phosphatidate cytidylyltransferase	1	1	0	0	0	0	0	0	0	0	0	0	0	0	0	0	0	0
Fatty Acids, Lipids, and Isoprenoids	Triacylglycerols	Triacylglycerol metabolism	Triacylglycerol lipase precursor (EC 3.1.1.3)	0	0	0	0	0	0	0	0	0	0	0	0	1	0	1	1	1	1
Iron acquisition and metabolism	Iron acquisition and metabolism - no subcategory	Encapsulating protein for DyP-type peroxidase and ferritin-like protein oligomers	Encapsulating protein for a DyP-type peroxidase or ferritin-like protein oligomers	0	0	0	0	0	0	0	0	0	0	0	0	1	0	0	0	0	0
Iron acquisition and metabolism	Iron acquisition and metabolism - no subcategory	Encapsulating protein for DyP-type peroxidase and ferritin-like protein oligomers	Predicted dye-decolorizing peroxidase (DyP), YfeX-like subgroup	1	1	0	0	1	0	0	0	0	0	0	0	0	0	0	0	0	0
Iron acquisition and metabolism	Iron acquisition and metabolism - no subcategory	Encapsulating protein for DyP-type peroxidase and ferritin-like protein oligomers	Predicted dye-decolorizing peroxidase (DyP), encapsulated subgroup	0	0	0	0	0	0	0	0	0	0	0	0	1	0	0	0	0	0
Iron acquisition and metabolism	Iron acquisition and metabolism - no subcategory	Encapsulating protein for DyP-type peroxidase and ferritin-like protein oligomers	Predicted outer membrane lipoprotein YfeY	1	1	0	0	1	0	0	0	0	0	0	0	0	0	0	0	0	0
Iron acquisition and metabolism	Iron acquisition and metabolism - no subcategory	Ferrous iron transporter EfeUOB, low-pH-induced	Ferrous iron transport periplasmic protein EfeO, contains peptidase-M75 domain and (frequently) cupredoxin-like domain	1	1	0	0	1	0	0	0	0	0	0	1	0	0	0	1	1	0
Iron acquisition and metabolism	Iron acquisition and metabolism - no subcategory	Ferrous iron transporter EfeUOB, low-pH-induced	Ferrous iron transport permease EfeU	1	1	0	0	1	0	0	0	0	0	0	1	0	0	0	0	0	1
Iron acquisition and metabolism	Iron acquisition and metabolism - no subcategory	Ferrous iron transporter EfeUOB, low-pH-induced	Ferrous iron transport peroxidase EfeB	1	1	0	0	1	0	0	0	0	0	0	1	0	0	0	1	1	0
Iron acquisition and metabolism	Iron acquisition and metabolism - no subcategory	Heme, hemin uptake and utilization systems in GramPositives	Heme ABC transporter, ATPase component HmuV	0	0	1	0	0	0	0	1	0	0	0	0	0	0	0	0	0	0
Iron acquisition and metabolism	Iron acquisition and metabolism - no subcategory	Heme, hemin uptake and utilization systems in GramPositives	Heme ABC transporter, cell surface heme and hemoprotein receptor HmuT	0	0	1	0	0	0	0	1	0	0	0	0	0	0	0	0	0	0
Iron acquisition and metabolism	Iron acquisition and metabolism - no subcategory	Heme, hemin uptake and utilization systems in GramPositives	Heme ABC transporter, permease protein HmuU	0	0	1	0	0	0	0	1	0	0	0	0	0	0	0	0	0	0
Iron acquisition and metabolism	Iron acquisition and metabolism - no subcategory	Heme, hemin uptake and utilization systems in GramPositives	Heme oxygenase (EC 1.14.99.3)	0	0	1	0	0	1	1	1	0	0	0	0	0	0	1	0	0	0
Iron acquisition and metabolism	Iron acquisition and metabolism - no subcategory	Heme, hemin uptake and utilization systems in GramPositives	Hemin transport protein HmuS	1	0	0	0	0	0	0	0	0	0	0	0	0	0	0	0	0	0
Iron acquisition and metabolism	Iron acquisition and metabolism - no subcategory	Heme, hemin uptake and utilization systems in GramPositives	Hemoglobin-dependent two component system response regulator HrrA	0	0	1	0	0	1	1	1	0	0	0	0	0	0	0	0	0	0
Iron acquisition and metabolism	Iron acquisition and metabolism - no subcategory	Heme, hemin uptake and utilization systems in GramPositives	Hemoglobin-dependent two component system, sensory histidine kinase HrrS	0	0	0	0	0	1	0	0	0	0	0	0	0	0	0	0	0	0
Iron acquisition and metabolism	Iron acquisition and metabolism - no subcategory	Heme, hemin uptake and utilization systems in GramPositives	Iron-dependent repressor IdeR/DtxR	0	0	1	0	0	1	1	1	0	0	0	0	0	0	1	0	0	0
Iron acquisition and metabolism	Iron acquisition and metabolism - no subcategory	Heme, hemin uptake and utilization systems in GramPositives	Sortase A, LPXTG specific	0	0	1	0	0	0	1	1	0	0	0	0	0	0	0	0	0	0
Iron acquisition and metabolism	Iron acquisition and metabolism - no subcategory	Heme, hemin uptake and utilization systems in GramPositives	Uncharacterized iron compound ABC uptake transporter, permease protein	0	0	0	0	0	1	0	0	0	0	0	0	0	0	0	0	0	0
Iron acquisition and metabolism	Iron acquisition and metabolism - no subcategory	Heme, hemin uptake and utilization systems in GramPositives	Uncharacterized iron compound ABC uptake transporter, substrate-binding protein	0	0	0	0	0	0	1	0	0	0	0	0	0	0	0	0	0	0
Iron acquisition and metabolism	Iron acquisition and metabolism - no subcategory	Hemin transport system	ABC-type hemin transport system, ATPase component	1	0	0	0	0	0	0	0	0	0	0	0	0	0	0	0	0	0
Iron acquisition and metabolism	Iron acquisition and metabolism - no subcategory	Hemin transport system	Ferric reductase (1.6.99.14)	1	0	0	0	0	0	0	0	0	0	0	0	0	0	0	0	0	0
Iron acquisition and metabolism	Iron acquisition and metabolism - no subcategory	Hemin transport system	Hemin ABC transporter, permease protein	1	0	0	0	0	0	0	0	0	0	0	0	0	0	0	0	0	0
Iron acquisition and metabolism	Iron acquisition and metabolism - no subcategory	Hemin transport system	Hemin transport protein HmuS	1	0	0	0	0	0	0	0	0	0	0	0	0	0	0	0	0	0
Iron acquisition and metabolism	Iron acquisition and metabolism - no subcategory	Hemin transport system	Periplasmic hemin-binding protein	1	0	0	0	0	0	0	0	0	0	0	0	0	0	0	0	0	0
Iron acquisition and metabolism	Iron acquisition and metabolism - no subcategory	Iron acquisition in Streptococcus	Ferric iron ABC transporter, ATP-binding protein	0	0	1	0	0	0	1	1	0	0	0	0	0	1	0	0	0	0
Iron acquisition and metabolism	Iron acquisition and metabolism - no subcategory	Iron acquisition in Streptococcus	Ferric iron ABC transporter, iron-binding protein	0	0	1	0	0	0	1	1	0	0	0	0	0	1	0	0	0	0
Iron acquisition and metabolism	Iron acquisition and metabolism - no subcategory	Iron acquisition in Streptococcus	Ferric iron ABC transporter, permease protein	0	0	1	0	0	0	1	1	0	0	0	0	0	1	0	0	0	0
Iron acquisition and metabolism	Iron acquisition and metabolism - no subcategory	Iron(III) dicitrate transport system Fec	Iron(III) dicitrate transmembrane sensor protein FecR	0	1	0	0	0	0	0	0	0	0	0	0	0	0	0	0	0	0
Iron acquisition and metabolism	Iron acquisition and metabolism - no subcategory	Iron(III) dicitrate transport system Fec	Iron(III) dicitrate transport ATP-binding protein FecE (TC 3.A.1.14.1)	0	1	0	0	0	0	0	0	0	0	0	0	0	0	0	0	0	0
Iron acquisition and metabolism	Iron acquisition and metabolism - no subcategory	Iron(III) dicitrate transport system Fec	Iron(III) dicitrate transport protein FecA	0	1	0	0	0	0	0	0	0	0	0	0	0	0	0	0	0	0
Iron acquisition and metabolism	Iron acquisition and metabolism - no subcategory	Iron(III) dicitrate transport system Fec	Iron(III) dicitrate transport system permease protein FecC (TC 3.A.1.14.1)	0	1	0	0	0	0	0	0	0	0	0	0	0	0	0	0	0	0
Iron acquisition and metabolism	Iron acquisition and metabolism - no subcategory	Iron(III) dicitrate transport system Fec	Iron(III) dicitrate transport system permease protein FecD (TC 3.A.1.14.1)	0	1	0	0	0	0	0	0	0	0	0	0	0	0	0	0	0	0
Iron acquisition and metabolism	Iron acquisition and metabolism - no subcategory	Iron(III) dicitrate transport system Fec	Iron(III) dicitrate transport system, periplasmic iron-binding protein FecB (TC 3.A.1.14.1)	0	1	0	0	0	0	0	0	0	0	0	0	0	0	0	0	0	0
Iron acquisition and metabolism	Iron acquisition and metabolism - no subcategory	Iron(III) dicitrate transport system Fec	RNA polymerase sigma factor FecI	0	1	0	0	0	0	0	0	0	0	0	0	0	0	0	0	0	0
Iron acquisition and metabolism	Siderophores	Petrobactin-mediated iron uptake system	Petrobactin ABC transporter, ATP-binding protein	0	0	1	0	0	0	0	1	0	0	0	1	0	1	0	0	0	0
Iron acquisition and metabolism	Siderophores	Petrobactin-mediated iron uptake system	Petrobactin ABC transporter, periplasmic binding protein	0	0	1	0	0	0	0	1	0	0	0	1	0	1	0	0	0	0
Iron acquisition and metabolism	Siderophores	Petrobactin-mediated iron uptake system	Petrobactin ABC transporter, permease protein I	0	0	1	0	0	0	0	1	0	0	0	1	0	1	0	0	0	0
Iron acquisition and metabolism	Siderophores	Petrobactin-mediated iron uptake system	Petrobactin ABC transporter, permease protein II	0	0	1	0	0	0	0	1	0	0	0	1	0	1	0	0	0	0
Iron acquisition and metabolism	Siderophores	Salmochelin-mediated Iron Acquisition	Glycosyltransferase IroB	1	0	0	0	0	0	0	0	0	0	0	0	0	0	0	0	0	0
Iron acquisition and metabolism	Siderophores	Salmochelin-mediated Iron Acquisition	Trilactone hydrolase IroD	1	0	0	0	0	0	0	0	0	0	0	0	0	0	0	0	0	0
Iron acquisition and metabolism	Siderophores	Siderophore Aerobactin	Ferric hydroxamate ABC transporter (TC 3.A.1.14.3), ATP-binding protein FhuC	1	1	0	0	1	0	0	0	0	0	0	0	0	0	0	0	0	0
Iron acquisition and metabolism	Siderophores	Siderophore Aerobactin	Ferric hydroxamate ABC transporter (TC 3.A.1.14.3), periplasmic substrate binding protein FhuD	1	1	0	0	1	0	0	0	0	0	0	0	0	0	0	0	0	0
Iron acquisition and metabolism	Siderophores	Siderophore Aerobactin	Ferric hydroxamate ABC transporter (TC 3.A.1.14.3), permease component FhuB	1	1	0	0	1	0	0	0	0	0	0	0	0	0	0	0	0	0
Iron acquisition and metabolism	Siderophores	Siderophore Aerobactin	Ferric hydroxamate outer membrane receptor FhuA	1	1	0	0	1	0	0	0	0	0	0	0	0	0	0	0	0	0
Iron acquisition and metabolism	Siderophores	Siderophore Aerobactin	Iron-chelator utilization protein	1	1	0	0	1	0	0	0	0	0	0	0	0	0	0	0	0	0
Iron acquisition and metabolism	Siderophores	Siderophore Desferrioxamine E	Desferrioxamine E biosynthesis protein DesA	0	0	0	1	0	0	0	0	0	0	0	0	0	0	0	0	0	0
Iron acquisition and metabolism	Siderophores	Siderophore Desferrioxamine E	Desferrioxamine E biosynthesis protein DesB	0	0	0	1	0	0	0	0	0	0	0	0	0	0	0	0	0	0
Iron acquisition and metabolism	Siderophores	Siderophore Desferrioxamine E	Desferrioxamine E biosynthesis protein DesC	0	0	0	1	0	0	0	0	0	0	0	0	0	0	0	0	0	0
Iron acquisition and metabolism	Siderophores	Siderophore Desferrioxamine E	Desferrioxamine E biosynthesis protein DesD	0	0	0	1	0	0	0	0	0	0	0	0	0	0	0	0	0	0
Iron acquisition and metabolism	Siderophores	Siderophore Enterobactin	2,3-dihydro-2,3-dihydroxybenzoate dehydrogenase (EC 1.3.1.28) [enterobactin] siderophore	1	1	0	0	0	0	0	0	0	0	0	0	0	0	0	0	0	0
Iron acquisition and metabolism	Siderophores	Siderophore Enterobactin	2,3-dihydroxybenzoate-AMP ligase (EC 2.7.7.58) [enterobactin] siderophore	1	1	0	0	0	0	0	0	0	0	0	0	0	0	0	0	0	0
Iron acquisition and metabolism	Siderophores	Siderophore Enterobactin	4'-phosphopantetheinyl transferase (EC 2.7.8.-) [enterobactin] siderophore	1	1	0	0	0	0	0	0	0	0	0	0	0	0	0	0	0	0
Iron acquisition and metabolism	Siderophores	Siderophore Enterobactin	Apo-aryl carrier domain of EntB	1	1	0	0	0	0	0	0	0	0	0	0	0	0	0	0	0	0
Iron acquisition and metabolism	Siderophores	Siderophore Enterobactin	Enterobactin esterase	1	1	0	0	0	0	0	0	0	0	0	0	0	0	0	0	0	0
Iron acquisition and metabolism	Siderophores	Siderophore Enterobactin	Enterobactin exporter EntS	1	1	0	0	0	0	0	0	0	0	0	0	0	0	0	0	0	0
Iron acquisition and metabolism	Siderophores	Siderophore Enterobactin	Enterobactin synthetase component F, serine activating enzyme (EC 2.7.7.-)	1	1	0	0	0	0	0	0	0	0	0	0	0	0	0	0	0	0
Iron acquisition and metabolism	Siderophores	Siderophore Enterobactin	Ferric enterobactin transport ATP-binding protein FepC (TC 3.A.1.14.2)	1	1	0	0	0	0	0	0	0	0	0	0	0	0	0	0	0	0
Iron acquisition and metabolism	Siderophores	Siderophore Enterobactin	Ferric enterobactin transport system permease protein FepD (TC 3.A.1.14.2)	1	1	0	0	0	0	0	0	0	0	0	0	0	0	0	0	0	0
Iron acquisition and metabolism	Siderophores	Siderophore Enterobactin	Ferric enterobactin transport system permease protein FepG (TC 3.A.1.14.2)	1	1	0	0	0	0	0	0	0	0	0	0	0	0	0	0	0	0
Iron acquisition and metabolism	Siderophores	Siderophore Enterobactin	Ferric enterobactin uptake protein FepE	1	1	0	0	0	0	0	0	0	0	0	0	0	0	0	0	0	0
Iron acquisition and metabolism	Siderophores	Siderophore Enterobactin	Ferric enterobactin-binding periplasmic protein FepB (TC 3.A.1.14.2)	1	1	0	1	0	0	0	0	0	0	0	0	0	0	0	0	0	0
Iron acquisition and metabolism	Siderophores	Siderophore Enterobactin	Isochorismatase (EC 3.3.2.1) [enterobactin] siderophore	1	1	0	0	0	0	0	0	0	0	0	0	0	0	0	0	0	0
Iron acquisition and metabolism	Siderophores	Siderophore Enterobactin	Isochorismate synthase (EC 5.4.4.2) [enterobactin] siderophore	1	1	0	0	0	0	0	0	0	0	0	0	0	0	0	0	0	0
Iron acquisition and metabolism	Siderophores	Siderophore Enterobactin	Outer membrane receptor for ferric enterobactin and colicins B, D	1	1	0	0	0	0	0	0	0	0	0	0	0	0	0	0	0	0
Iron acquisition and metabolism	Siderophores	Siderophore Enterobactin	Proofreading thioesterase in enterobactin biosynthesis EntH	1	1	0	0	0	0	0	0	0	0	0	0	0	0	0	0	0	0
Iron acquisition and metabolism	Siderophores	Siderophore assembly kit	ABC-type Fe3+-siderophore transport system, ATPase component	0	0	0	1	0	0	0	0	0	0	0	0	0	0	0	0	0	0
Iron acquisition and metabolism	Siderophores	Siderophore assembly kit	ABC-type Fe3+-siderophore transport system, periplasmic iron-binding component	0	0	0	1	0	0	0	0	0	0	0	0	0	0	0	0	0	0
Iron acquisition and metabolism	Siderophores	Siderophore assembly kit	ABC-type Fe3+-siderophore transport system, permease 2 component	0	0	0	1	0	0	0	0	0	0	0	0	0	0	0	0	0	0
Iron acquisition and metabolism	Siderophores	Siderophore assembly kit	ABC-type Fe3+-siderophore transport system, permease component	0	0	0	1	0	0	0	0	0	0	0	0	0	0	0	0	0	0
Iron acquisition and metabolism	Siderophores	Siderophore assembly kit	Ferric hydroxamate ABC transporter (TC 3.A.1.14.3), ATP-binding protein FhuC	0	0	0	0	0	0	0	0	0	0	0	0	0	0	0	0	0	1
Iron acquisition and metabolism	Siderophores	Siderophore assembly kit	Siderophore biosynthesis L-2,4-diaminobutyrate decarboxylase	0	0	0	1	0	0	0	0	0	0	0	0	0	0	0	0	0	1
Iron acquisition and metabolism	Siderophores	Siderophore assembly kit	Siderophore biosynthesis diaminobutyrate--2-oxoglutarate aminotransferase (EC 2.6.1.76)	0	0	0	0	0	0	0	0	0	0	0	0	0	0	0	0	0	1
Iron acquisition and metabolism	Siderophores	Siderophore assembly kit	Siderophore biosynthesis protein, monooxygenase	0	0	0	1	0	0	0	0	0	0	0	0	0	0	0	0	0	1
Iron acquisition and metabolism	Siderophores	Siderophore assembly kit	Siderophore synthetase component, ligase	0	0	0	1	0	0	0	0	0	0	0	0	0	0	0	0	0	1
Iron acquisition and metabolism	Siderophores	Siderophore assembly kit	Siderophore synthetase large component, acetyltransferase	0	0	0	0	0	0	0	0	0	0	0	0	0	0	0	0	0	1
Iron acquisition and metabolism	Siderophores	Siderophore assembly kit	Siderophore synthetase small component, acetyltransferase	0	0	0	1	0	0	0	0	0	0	0	0	0	0	0	0	0	1
Membrane Transport	ABC transporters	ABC transporter dipeptide (TC 3.A.1.5.2)	Dipeptide transport ATP-binding protein DppD (TC 3.A.1.5.2)	0	0	0	1	0	0	0	0	0	0	0	0	0	0	1	0	0	0
Membrane Transport	ABC transporters	ABC transporter dipeptide (TC 3.A.1.5.2)	Dipeptide transport ATP-binding protein DppF (TC 3.A.1.5.2)	0	0	0	0	0	0	0	0	0	0	0	0	0	1	0	0	0	0
Membrane Transport	ABC transporters	ABC transporter dipeptide (TC 3.A.1.5.2)	Dipeptide transport system permease protein DppB (TC 3.A.1.5.2)	0	0	1	0	0	0	0	1	0	0	0	0	0	0	0	0	0	1
Membrane Transport	ABC transporters	ABC transporter dipeptide (TC 3.A.1.5.2)	Dipeptide transport system permease protein DppC (TC 3.A.1.5.2)	0	0	0	0	0	0	0	0	1	0	0	0	0	0	0	0	0	0
Membrane Transport	ABC transporters	ABC transporter dipeptide (TC 3.A.1.5.2)	Dipeptide-binding ABC transporter, periplasmic substrate-binding component (TC 3.A.1.5.2)	0	0	0	0	0	0	0	0	1	0	0	0	0	0	0	0	0	0
Membrane Transport	ABC transporters	ABC transporter oligopeptide (TC 3.A.1.5.1)	Oligopeptide ABC transporter, periplasmic oligopeptide-binding protein OppA (TC 3.A.1.5.1)	0	0	1	0	0	0	0	0	0	0	0	0	0	0	0	0	0	0
Membrane Transport	ABC transporters	ABC transporter oligopeptide (TC 3.A.1.5.1)	Oligopeptide transport ATP-binding protein OppF (TC 3.A.1.5.1)	0	0	0	0	0	0	0	1	0	0	0	0	0	0	0	0	0	0
Membrane Transport	ABC transporters	ABC transporter oligopeptide (TC 3.A.1.5.1)	Oligopeptide transport system permease protein OppB (TC 3.A.1.5.1)	0	0	0	0	1	0	0	0	0	0	0	0	0	0	0	0	0	0
Membrane Transport	ABC transporters	ABC transporter oligopeptide (TC 3.A.1.5.1)	Oligopeptide transport system permease protein OppC (TC 3.A.1.5.1)	0	0	1	0	0	0	0	0	0	0	0	0	0	0	0	0	0	0
Membrane Transport	Cation transporters	Copper Transport System	Conserved membrane protein in copper uptake, YcnI	0	0	0	0	0	0	1	0	1	1	1	1	0	0	0	0	0	0
Membrane Transport	Cation transporters	Copper Transport System	Copper resistance protein CopC	1	1	1	1	1	1	0	1	0	1	1	1	1	1	1	0	0	0
Membrane Transport	Cation transporters	Copper Transport System	Copper resistance protein CopD	1	1	1	1	1	1	1	1	0	1	1	1	1	1	1	0	0	0
Membrane Transport	Cation transporters	Copper Transport System	Copper(I) chaperone CopZ	0	0	1	1	0	1	1	1	1	1	1	1	1	1	1	0	0	1
Membrane Transport	Cation transporters	Copper Transport System	Copper-translocating P-type ATPase (EC 3.6.3.4)	1	1	1	1	1	1	1	1	1	1	1	1	1	1	1	1	1	1
Membrane Transport	Cation transporters	Copper Transport System	Repressor CsoR of the copZA operon	0	0	1	1	0	1	1	1	1	1	1	1	1	1	1	0	0	1
Membrane Transport	Cation transporters	Copper transport and blue copper proteins	Azurin	0	0	0	0	0	0	0	0	0	0	1	0	0	0	0	0	0	0
Membrane Transport	Cation transporters	Copper uptake system CopCD	Copper resistance protein CopC	1	1	1	1	1	1	0	1	0	1	1	1	1	1	1	0	0	0
Membrane Transport	Cation transporters	Copper uptake system CopCD	Copper resistance protein CopD	1	1	1	1	1	1	0	1	0	1	1	1	1	1	1	0	0	0
Membrane Transport	Cation transporters	Magnesium transport	Magnesium and cobalt efflux protein CorC	1	1	1	1	1	1	1	1	0	1	1	1	0	1	1	0	0	0
Membrane Transport	Cation transporters	Magnesium transport	Magnesium and cobalt transport protein CorA	1	1	1	1	1	1	1	1	1	1	1	1	1	1	1	1	1	1
Membrane Transport	Cation transporters	Magnesium transport	Mg(2+) transport ATPase, P-type (EC 3.6.3.2)	1	1	1	0	1	0	0	1	0	0	0	0	0	0	0	1	1	0
Membrane Transport	Cation transporters	Magnesium transport	Mg/Co/Ni transporter MgtE	0	0	0	0	0	0	0	0	0	0	0	0	0	0	0	1	1	1
Membrane Transport	Cation transporters	Transport of Nickel and Cobalt	ATPase component NikO of energizing module of nickel ECF transporter	0	0	0	0	0	0	0	0	0	0	1	0	0	0	0	0	0	0
Membrane Transport	Cation transporters	Transport of Nickel and Cobalt	Additional substrate-specific component NikN of nickel ECF transporter	0	0	0	0	0	0	0	0	0	0	1	0	0	0	0	0	0	0
Membrane Transport	Cation transporters	Transport of Nickel and Cobalt	HoxN/HupN/NixA family nickel/cobalt transporter	0	0	1	0	0	0	1	1	1	0	0	1	1	1	1	0	0	0
Membrane Transport	Cation transporters	Transport of Nickel and Cobalt	Nickel transporter UreH	0	0	0	0	0	0	0	0	0	0	0	0	0	0	0	0	0	1
Membrane Transport	Cation transporters	Transport of Nickel and Cobalt	Predicted cobalt transporter CbtA	0	0	0	0	0	0	0	0	0	0	0	0	0	0	0	0	0	1
Membrane Transport	Cation transporters	Transport of Nickel and Cobalt	Substrate-specific component NikM of nickel ECF transporter	0	0	0	0	0	0	0	0	0	0	1	0	0	0	0	0	0	0
Membrane Transport	Cation transporters	Transport of Nickel and Cobalt	Transmembrane component NikQ of energizing module of nickel ECF transporter	0	0	0	0	0	0	0	0	0	0	1	0	0	0	0	0	0	0
Membrane Transport	Membrane Transport - no subcategory	ECF class transporters	ATPase component BioM of energizing module of biotin ECF transporter	0	0	0	0	0	1	1	0	0	1	1	1	1	1	1	0	0	0
Membrane Transport	Membrane Transport - no subcategory	ECF class transporters	ATPase component NikO of energizing module of nickel ECF transporter	0	0	0	0	0	0	0	0	0	1	1	0	0	0	0	1	1	0
Membrane Transport	Membrane Transport - no subcategory	ECF class transporters	ATPase component STY3232 of energizing module of queuosine-regulated ECF transporter	1	0	0	0	0	0	0	0	0	0	0	0	0	0	0	0	0	0
Membrane Transport	Membrane Transport - no subcategory	ECF class transporters	ATPase component STY3233 of energizing module of queuosine-regulated ECF transporter	1	0	0	0	0	0	0	0	0	0	0	0	0	0	0	0	0	0
Membrane Transport	Membrane Transport - no subcategory	ECF class transporters	ATPase component of general energizing module of ECF transporters	0	0	0	0	0	0	0	0	0	0	0	0	0	0	0	1	1	0
Membrane Transport	Membrane Transport - no subcategory	ECF class transporters	Additional substrate-specific component NikN of nickel ECF transporter	0	0	0	0	0	0	0	0	0	0	1	0	0	0	0	0	0	0
Membrane Transport	Membrane Transport - no subcategory	ECF class transporters	Duplicated ATPase component YkoD of energizing module of thiamin-regulated ECF transporter for HydroxyMethylPyrimidine	0	0	0	0	0	1	1	0	0	0	0	1	1	1	0	0	0	0
Membrane Transport	Membrane Transport - no subcategory	ECF class transporters	Substrate-specific component BioY of biotin ECF transporter	0	0	0	0	0	1	1	0	0	1	1	1	1	1	1	1	1	0
Membrane Transport	Membrane Transport - no subcategory	ECF class transporters	Substrate-specific component NikM of nickel ECF transporter	0	0	0	0	0	0	0	0	0	1	1	0	0	0	0	1	1	0
Membrane Transport	Membrane Transport - no subcategory	ECF class transporters	Substrate-specific component QueT (COG4708) of predicted queuosine-regulated ECF transporter	0	0	0	0	0	0	0	0	0	0	0	0	0	0	0	1	1	0
Membrane Transport	Membrane Transport - no subcategory	ECF class transporters	Substrate-specific component STY3230 of queuosine-regulated ECF transporter	1	0	0	0	0	0	0	0	0	0	0	0	0	0	0	0	0	0
Membrane Transport	Membrane Transport - no subcategory	ECF class transporters	Substrate-specific component ThiT of thiamin ECF transporter	0	0	0	0	0	0	0	0	0	0	0	0	0	0	0	1	1	0
Membrane Transport	Membrane Transport - no subcategory	ECF class transporters	Substrate-specific component ThiW of predicted thiazole ECF transporter	0	0	0	0	0	0	0	0	0	0	0	0	0	0	0	1	1	0
Membrane Transport	Membrane Transport - no subcategory	ECF class transporters	Substrate-specific component YkoE of thiamin-regulated ECF transporter for HydroxyMethylPyrimidine	0	0	0	0	0	1	1	0	0	0	0	1	1	1	0	0	0	0
Membrane Transport	Membrane Transport - no subcategory	ECF class transporters	Transmembrane component BioN of energizing module of biotin ECF transporter	0	0	0	0	0	1	1	0	0	1	1	1	1	1	1	0	0	0
Membrane Transport	Membrane Transport - no subcategory	ECF class transporters	Transmembrane component NikQ of energizing module of nickel ECF transporter	0	0	0	0	0	0	0	0	0	1	1	0	0	0	0	0	0	0
Membrane Transport	Membrane Transport - no subcategory	ECF class transporters	Transmembrane component STY3231 of energizing module of queuosine-regulated ECF transporter	1	0	0	0	0	0	0	0	0	0	0	0	0	0	0	0	0	0
Membrane Transport	Membrane Transport - no subcategory	ECF class transporters	Transmembrane component YkoC of energizing module of thiamin-regulated ECF transporter for HydroxyMethylPyrimidine	0	0	0	0	0	1	1	0	0	0	0	1	1	1	0	0	0	0
Membrane Transport	Membrane Transport - no subcategory	ECF class transporters	Transmembrane component of general energizing module of ECF transporters	0	0	0	0	0	0	0	0	0	0	0	0	0	0	0	1	1	0
Membrane Transport	Membrane Transport - no subcategory	Ton and Tol transport systems	4-hydroxybenzoyl-CoA thioesterase family active site	1	1	0	0	1	0	0	0	1	0	0	0	0	0	0	0	0	0
Membrane Transport	Membrane Transport - no subcategory	Ton and Tol transport systems	Biopolymer transport protein ExbD/TolR	0	0	0	0	0	0	0	0	1	0	0	0	0	0	0	0	0	0
Membrane Transport	Membrane Transport - no subcategory	Ton and Tol transport systems	Iron-chelator utilization protein	1	1	0	0	1	0	0	0	0	0	0	0	0	0	0	0	0	0
Membrane Transport	Membrane Transport - no subcategory	Ton and Tol transport systems	MotA/TolQ/ExbB proton channel family protein	0	0	0	0	0	0	0	0	1	0	0	0	0	0	0	0	0	0
Membrane Transport	Membrane Transport - no subcategory	Ton and Tol transport systems	Protein-L-isoaspartate O-methyltransferase (EC 2.1.1.77)	1	1	0	0	1	0	0	0	0	0	0	0	0	0	0	0	0	0
Membrane Transport	Membrane Transport - no subcategory	Ton and Tol transport systems	Tol biopolymer transport system, TolR protein	1	1	0	0	1	0	0	0	0	0	0	0	0	0	0	0	0	0
Membrane Transport	Membrane Transport - no subcategory	Ton and Tol transport systems	TolA protein	1	1	0	0	1	0	0	0	0	0	0	0	0	0	0	0	0	0
Membrane Transport	Membrane Transport - no subcategory	Ton and Tol transport systems	TonB-dependent receptor	1	1	0	0	0	0	0	0	1	0	0	0	0	0	0	0	0	0
Membrane Transport	Membrane Transport - no subcategory	Ton and Tol transport systems	tolB protein precursor, periplasmic protein involved in the tonb-independent uptake of group A colicins	0	0	0	0	0	0	0	0	1	0	0	0	0	0	0	0	0	0
Membrane Transport	Protein and nucleoprotein secretion system, Type IV	Type IV pilus	3-dehydroquinate synthase (EC 4.2.3.4)	1	1	0	0	1	0	0	0	1	0	0	1	0	0	0	1	1	1
Membrane Transport	Protein and nucleoprotein secretion system, Type IV	Type IV pilus	Competence protein PilO	0	0	0	0	0	0	0	0	1	0	0	0	0	0	0	0	0	0
Membrane Transport	Protein and nucleoprotein secretion system, Type IV	Type IV pilus	Leader peptidase (Prepilin peptidase) (EC 3.4.23.43)	1	1	0	0	1	0	0	0	1	0	0	1	0	0	0	1	1	1
Membrane Transport	Protein and nucleoprotein secretion system, Type IV	Type IV pilus	Multimodular transpeptidase-transglycosylase (EC 2.4.1.129) (EC 3.4.-.-)	1	1	0	0	1	0	0	0	1	0	0	1	0	0	0	1	1	1
Membrane Transport	Protein and nucleoprotein secretion system, Type IV	Type IV pilus	N-methyltransferase (EC 2.1.1.-)	1	1	0	0	1	0	0	0	1	0	0	1	0	0	0	1	1	1
Membrane Transport	Protein and nucleoprotein secretion system, Type IV	Type IV pilus	Twitching motility protein PilT	1	1	0	0	1	0	0	0	1	0	0	1	0	0	0	1	1	1
Membrane Transport	Protein and nucleoprotein secretion system, Type IV	Type IV pilus	Type IV fimbrial assembly protein PilC	1	1	0	0	1	0	0	0	1	0	0	1	0	0	0	1	1	1
Membrane Transport	Protein and nucleoprotein secretion system, Type IV	Type IV pilus	Type IV fimbrial assembly, ATPase PilB	1	1	0	0	1	0	0	0	1	0	0	1	0	0	0	1	1	1
Membrane Transport	Protein and nucleoprotein secretion system, Type IV	Type IV pilus	Type IV pilin PilA	1	1	0	0	1	0	0	0	1	0	0	1	0	0	0	0	0	1
Membrane Transport	Protein and nucleoprotein secretion system, Type IV	Type IV pilus	Type IV pilus biogenesis protein PilM	1	1	0	0	1	0	0	0	1	0	0	1	0	0	0	0	0	1
Membrane Transport	Protein and nucleoprotein secretion system, Type IV	Type IV pilus	Type IV pilus biogenesis protein PilN	1	1	0	0	0	0	0	0	0	0	0	1	0	0	0	1	1	1
Membrane Transport	Protein and nucleoprotein secretion system, Type IV	Type IV pilus	Type IV pilus biogenesis protein PilO	1	1	0	0	0	0	0	0	1	0	0	1	0	0	0	1	1	1
Membrane Transport	Protein and nucleoprotein secretion system, Type IV	Type IV pilus	Type IV pilus biogenesis protein PilP	1	1	0	0	0	0	0	0	0	0	0	0	0	0	0	0	0	0
Membrane Transport	Protein and nucleoprotein secretion system, Type IV	Type IV pilus	Type IV pilus biogenesis protein PilQ	1	1	0	0	1	0	0	0	1	0	0	0	0	0	0	0	0	0
Membrane Transport	Protein secretion system, Type I	Type I secretion system for aggregation	T1SS secreted agglutinin RTX	1	0	0	0	0	0	0	0	0	0	0	0	0	0	0	0	0	0
Membrane Transport	Protein secretion system, Type I	Type I secretion system for aggregation	Type I secretion system ATPase, LssB family LapB	1	0	0	0	0	0	0	0	0	0	0	0	0	0	0	0	0	0
Membrane Transport	Protein secretion system, Type I	Type I secretion system for aggregation	Type I secretion system, membrane fusion protein LapC	1	0	0	0	0	0	0	0	0	0	0	0	0	0	0	0	0	0
Membrane Transport	Protein secretion system, Type I	Type I secretion system for aggregation	Type I secretion system, outer membrane component LapE	1	0	0	0	0	0	0	0	0	0	0	0	0	0	0	0	0	0
Membrane Transport	Protein secretion system, Type II	General Secretion Pathway	General secretion pathway protein A	0	1	0	0	0	0	0	0	0	0	0	0	0	0	0	0	0	0
Membrane Transport	Protein secretion system, Type II	General Secretion Pathway	General secretion pathway protein C	1	1	0	0	0	0	0	0	0	0	0	0	0	0	0	0	0	0
Membrane Transport	Protein secretion system, Type II	General Secretion Pathway	General secretion pathway protein D	1	1	0	0	0	0	0	0	0	0	0	0	0	0	0	0	0	0
Membrane Transport	Protein secretion system, Type II	General Secretion Pathway	General secretion pathway protein E	1	1	0	0	0	0	0	0	0	0	0	0	0	0	0	0	0	0
Membrane Transport	Protein secretion system, Type II	General Secretion Pathway	General secretion pathway protein F	1	1	0	0	0	0	0	0	0	0	0	0	0	0	0	0	0	0
Membrane Transport	Protein secretion system, Type II	General Secretion Pathway	General secretion pathway protein G	1	1	0	0	0	0	0	0	0	0	0	0	0	0	0	0	0	0
Membrane Transport	Protein secretion system, Type II	General Secretion Pathway	General secretion pathway protein H	1	1	0	0	0	0	0	0	0	0	0	0	0	0	0	0	0	0
Membrane Transport	Protein secretion system, Type II	General Secretion Pathway	General secretion pathway protein I	1	1	0	0	0	0	0	0	0	0	0	0	0	0	0	0	0	0
Membrane Transport	Protein secretion system, Type II	General Secretion Pathway	General secretion pathway protein J	1	1	0	0	0	0	0	0	0	0	0	0	0	0	0	0	0	0
Membrane Transport	Protein secretion system, Type II	General Secretion Pathway	General secretion pathway protein K	1	1	0	0	0	0	0	0	0	0	0	0	0	0	0	0	0	0
Membrane Transport	Protein secretion system, Type II	General Secretion Pathway	General secretion pathway protein L	1	1	0	0	0	0	0	0	0	0	0	0	0	0	0	0	0	0
Membrane Transport	Protein secretion system, Type II	General Secretion Pathway	General secretion pathway protein M	1	1	0	0	0	0	0	0	0	0	0	0	0	0	0	0	0	0
Membrane Transport	Protein secretion system, Type II	Widespread colonization island	Flp pilus assembly protein RcpC/CpaB	0	0	0	0	0	0	0	0	0	1	1	0	0	0	0	0	0	0
Membrane Transport	Protein secretion system, Type II	Widespread colonization island	Flp pilus assembly protein TadB	0	0	1	1	1	1	1	1	0	1	1	1	1	1	1	0	0	0
Membrane Transport	Protein secretion system, Type II	Widespread colonization island	Flp pilus assembly protein, pilin Flp	0	0	0	0	1	0	1	0	0	1	1	0	0	1	1	0	0	0
Membrane Transport	Protein secretion system, Type II	Widespread colonization island	Similar to TadZ/CpaE, associated with Flp pilus assembly	0	0	0	0	0	0	0	0	0	1	1	0	0	1	0	0	0	0
Membrane Transport	Protein secretion system, Type II	Widespread colonization island	Type II/IV secretion system ATP hydrolase TadA/VirB11/CpaF, TadA subfamily	0	0	1	1	1	1	1	1	0	1	1	1	1	1	1	0	0	0
Membrane Transport	Protein secretion system, Type II	Widespread colonization island	Type II/IV secretion system ATPase TadZ/CpaE, associated with Flp pilus assembly	0	0	0	0	0	0	1	0	0	1	1	0	0	1	1	0	0	0
Membrane Transport	Protein secretion system, Type II	Widespread colonization island	Type II/IV secretion system protein TadC, associated with Flp pilus assembly	0	0	1	1	1	1	1	1	0	1	1	1	1	1	1	0	0	0
Membrane Transport	Protein secretion system, Type II	Widespread colonization island	Type II/IV secretion system secretin RcpA/CpaC, associated with Flp pilus assembly	0	0	0	0	1	0	0	0	0	0	0	0	0	0	0	0	0	0
Membrane Transport	Protein secretion system, Type II	Widespread colonization island	Von Willebrand factor type A domain protein, associated with Flp pilus assembly	0	0	0	0	0	0	0	0	0	1	0	0	0	0	0	0	0	0
Membrane Transport	Protein secretion system, Type III	Type III secretion systems	Oxygen-regulated invasion protein OrgA	1	0	0	0	0	0	0	0	0	0	0	0	0	0	0	0	0	0
Membrane Transport	Protein secretion system, Type III	Type III secretion systems	Secretion system effector SseE	1	0	0	0	0	0	0	0	0	0	0	0	0	0	0	0	0	0
Membrane Transport	Protein secretion system, Type III	Type III secretion systems	Surface presentation of antigens protein SpaM	1	0	0	0	0	0	0	0	0	0	0	0	0	0	0	0	0	0
Membrane Transport	Protein secretion system, Type III	Type III secretion systems	Type III secretion bridge between inner and outermembrane lipoprotein (YscJ,HrcJ,EscJ, PscJ)	1	0	0	0	0	0	0	0	0	0	0	0	0	0	0	0	0	0
Membrane Transport	Protein secretion system, Type III	Type III secretion systems	Type III secretion chaperone protein for YopD (SycD)	1	0	0	0	0	0	0	0	0	0	0	0	0	0	0	0	0	0
Membrane Transport	Protein secretion system, Type III	Type III secretion systems	Type III secretion cytoplasmic ATP synthase (EC 3.6.3.14, YscN,SpaL,MxiB,HrcN,EscN)	1	0	0	0	0	0	0	0	0	0	0	0	0	0	0	0	0	0
Membrane Transport	Protein secretion system, Type III	Type III secretion systems	Type III secretion cytoplasmic protein (YscF)	1	0	0	0	0	0	0	0	0	0	0	0	0	0	0	0	0	0
Membrane Transport	Protein secretion system, Type III	Type III secretion systems	Type III secretion cytoplasmic protein (YscL)	1	0	0	0	0	0	0	0	0	0	0	0	0	0	0	0	0	0
Membrane Transport	Protein secretion system, Type III	Type III secretion systems	Type III secretion host injection and negative regulator protein (YopD)	1	0	0	0	0	0	0	0	0	0	0	0	0	0	0	0	0	0
Membrane Transport	Protein secretion system, Type III	Type III secretion systems	Type III secretion inner membrane channel protein (LcrD,HrcV,EscV,SsaV)	1	0	0	0	0	0	0	0	0	0	0	0	0	0	0	0	0	0
Membrane Transport	Protein secretion system, Type III	Type III secretion systems	Type III secretion inner membrane protein (YscQ,homologous to flagellar export components)	1	0	0	0	0	0	0	0	0	0	0	0	0	0	0	0	0	0
Membrane Transport	Protein secretion system, Type III	Type III secretion systems	Type III secretion inner membrane protein (YscR,SpaR,HrcR,EscR,homologous to flagellar export components)	1	0	0	0	0	0	0	0	0	0	0	0	0	0	0	0	0	0
Membrane Transport	Protein secretion system, Type III	Type III secretion systems	Type III secretion inner membrane protein (YscS,homologous to flagellar export components)	1	0	0	0	0	0	0	0	0	0	0	0	0	0	0	0	0	0
Membrane Transport	Protein secretion system, Type III	Type III secretion systems	Type III secretion inner membrane protein (YscT,HrcT,SpaR,EscT,EpaR1,homologous to flagellar export components)	1	0	0	0	0	0	0	0	0	0	0	0	0	0	0	0	0	0
Membrane Transport	Protein secretion system, Type III	Type III secretion systems	Type III secretion inner membrane protein (YscU,SpaS,EscU,HrcU,SsaU, homologous to flagellar export components)	1	0	0	0	0	0	0	0	0	0	0	0	0	0	0	0	0	0
Membrane Transport	Protein secretion system, Type III	Type III secretion systems	Type III secretion outermembrane contact sensing protein (YopN,Yop4b,LcrE)	1	0	0	0	0	0	0	0	0	0	0	0	0	0	0	0	0	0
Membrane Transport	Protein secretion system, Type III	Type III secretion systems	Type III secretion outermembrane pore forming protein (YscC,MxiD,HrcC, InvG)	1	0	0	0	0	0	0	0	0	0	0	0	0	0	0	0	0	0
Membrane Transport	Protein secretion system, Type III	Type III secretion systems	Type III secretion protein EprH	1	0	0	0	0	0	0	0	0	0	0	0	0	0	0	0	0	0
Membrane Transport	Protein secretion system, Type III	Type III secretion systems	Type III secretion protein SsaG	1	0	0	0	0	0	0	0	0	0	0	0	0	0	0	0	0	0
Membrane Transport	Protein secretion system, Type III	Type III secretion systems	Type III secretion protein SsaH	1	0	0	0	0	0	0	0	0	0	0	0	0	0	0	0	0	0
Membrane Transport	Protein secretion system, Type III	Type III secretion systems	Type III secretion thermoregulatory protein (LcrF,VirF,transcription regulation of virulence plasmid)	1	0	0	0	0	0	0	0	0	0	0	0	0	0	0	0	0	0
Membrane Transport	Protein secretion system, Type V	Autotransporter proteins	Per-activated serine protease autotransporter enterotoxin EspC	1	0	0	0	0	0	0	0	0	0	0	0	0	0	0	0	0	0
Membrane Transport	Protein secretion system, Type V	Autotransporter proteins	autotransporter domain, T5aSS type secretion	1	0	0	0	0	0	0	0	0	0	0	0	0	0	0	0	0	0
Membrane Transport	Protein secretion system, Type V	Two partner secretion pathway (TPS)	Channel-forming transporter/cytolysins activator of TpsB family	1	0	0	0	1	0	0	0	0	0	0	0	0	0	0	0	0	0
Membrane Transport	Protein secretion system, Type V	Two partner secretion pathway (TPS)	Putative haemolysin/cytolysin secreted via TPS pathway	1	0	0	0	0	0	0	0	0	0	0	0	0	0	0	0	0	0
Membrane Transport	Protein secretion system, Type V	Two partner secretion pathway (TPS)	Putative large exoprotein involved in heme utilization or adhesion of ShlA/HecA/FhaA family	0	0	0	0	1	0	0	0	0	0	0	0	0	0	0	0	0	0
Membrane Transport	Protein secretion system, Type VII (Chaperone/Usher pathway, CU)	Colonization factor antigen I fimbriae	CFA/I fimbrial auxiliary subunit	1	1	0	0	0	0	0	0	0	0	0	0	0	0	0	0	0	0
Membrane Transport	Protein secretion system, Type VII (Chaperone/Usher pathway, CU)	Colonization factor antigen I fimbriae	CFA/I fimbrial chaperone	1	1	0	0	0	0	0	0	0	0	0	0	0	0	0	0	0	0
Membrane Transport	Protein secretion system, Type VII (Chaperone/Usher pathway, CU)	Colonization factor antigen I fimbriae	CFA/I fimbrial major subunit	1	1	0	0	0	0	0	0	0	0	0	0	0	0	0	0	0	0
Membrane Transport	Protein secretion system, Type VII (Chaperone/Usher pathway, CU)	Colonization factor antigen I fimbriae	CFA/I fimbrial minor adhesin	1	1	0	0	0	0	0	0	0	0	0	0	0	0	0	0	0	0
Membrane Transport	Protein secretion system, Type VII (Chaperone/Usher pathway, CU)	Colonization factor antigen I fimbriae	CFA/I fimbrial subunit C usher protein	1	1	0	0	0	0	0	0	0	0	0	0	0	0	0	0	0	0
Membrane Transport	Protein secretion system, Type VII (Chaperone/Usher pathway, CU)	The fimbrial Stf cluster	Fimbriae usher protein StfC	1	1	0	0	0	0	0	0	0	0	0	0	0	0	0	0	0	0
Membrane Transport	Protein secretion system, Type VII (Chaperone/Usher pathway, CU)	The fimbrial Stf cluster	Major fimbrial subunit StfA	1	1	0	0	0	0	0	0	0	0	0	0	0	0	0	0	0	0
Membrane Transport	Protein secretion system, Type VII (Chaperone/Usher pathway, CU)	The fimbrial Stf cluster	Minor fimbrial subunit StfE	1	1	0	0	0	0	0	0	0	0	0	0	0	0	0	0	0	0
Membrane Transport	Protein secretion system, Type VII (Chaperone/Usher pathway, CU)	The fimbrial Stf cluster	Minor fimbrial subunit StfF	1	1	0	0	0	0	0	0	0	0	0	0	0	0	0	0	0	0
Membrane Transport	Protein secretion system, Type VII (Chaperone/Usher pathway, CU)	The fimbrial Stf cluster	Minor fimbrial subunit StfG	1	1	0	0	0	0	0	0	0	0	0	0	0	0	0	0	0	0
Membrane Transport	Protein secretion system, Type VII (Chaperone/Usher pathway, CU)	The fimbrial Stf cluster	Periplasmic fimbrial chaperone StfD	1	1	0	0	0	0	0	0	0	0	0	0	0	0	0	0	0	0
Membrane Transport	Protein secretion system, Type VII (Chaperone/Usher pathway, CU)	The fimbrial Stf cluster	Uncharacterized protein YadU in stf fimbrial cluster	1	1	0	0	0	0	0	0	0	0	0	0	0	0	0	0	0	0
Membrane Transport	Protein secretion system, Type VII (Chaperone/Usher pathway, CU)	Type 1 pili (mannose-sensitive fimbriae, gamma-fimbriae)	chaperone FimC	1	0	0	0	0	0	0	0	0	0	0	0	0	0	0	0	0	0
Membrane Transport	Protein secretion system, Type VII (Chaperone/Usher pathway, CU)	Type 1 pili (mannose-sensitive fimbriae, gamma-fimbriae)	mannose-specific adhesin FimH	1	0	0	0	0	0	0	0	0	0	0	0	0	0	0	0	0	0
Membrane Transport	Protein secretion system, Type VII (Chaperone/Usher pathway, CU)	Type 1 pili (mannose-sensitive fimbriae, gamma-fimbriae)	type 1 fimbriae anchoring protein FimD	1	0	0	0	1	0	0	0	0	0	0	0	0	0	0	0	0	0
Membrane Transport	Protein secretion system, Type VII (Chaperone/Usher pathway, CU)	sigma-Fimbriae	Sigma-fimbriae chaperone protein	0	0	0	0	1	0	0	0	0	0	0	0	0	0	0	0	0	0
Membrane Transport	Protein secretion system, Type VII (Chaperone/Usher pathway, CU)	sigma-Fimbriae	Sigma-fimbriae tip adhesin	0	0	0	0	1	0	0	0	0	0	0	0	0	0	0	0	0	0
Membrane Transport	Protein secretion system, Type VII (Chaperone/Usher pathway, CU)	sigma-Fimbriae	Sigma-fimbriae uncharacterized paralogous subunit	0	0	0	0	1	0	0	0	0	0	0	0	0	0	0	0	0	0
Membrane Transport	Protein secretion system, Type VII (Chaperone/Usher pathway, CU)	sigma-Fimbriae	Sigma-fimbriae usher protein	0	0	0	0	1	0	0	0	0	0	0	0	0	0	0	0	0	0
Membrane Transport	Protein secretion system, Type VIII (Extracellular nucleation/precipitation pathway, ENP)	Curli production	Curli production assembly/transport component CsgE	1	1	0	0	0	0	0	0	0	0	0	0	0	0	0	0	0	0
Membrane Transport	Protein secretion system, Type VIII (Extracellular nucleation/precipitation pathway, ENP)	Curli production	Curli production assembly/transport component CsgF	1	1	0	0	0	0	0	0	0	0	0	0	0	0	0	0	0	0
Membrane Transport	Protein secretion system, Type VIII (Extracellular nucleation/precipitation pathway, ENP)	Curli production	Curli production assembly/transport component CsgG	1	1	0	0	0	0	0	0	0	0	0	0	0	0	0	0	0	0
Membrane Transport	Protein secretion system, Type VIII (Extracellular nucleation/precipitation pathway, ENP)	Curli production	Major curlin subunit precursor CsgA	1	1	0	0	0	0	0	0	0	0	0	0	0	0	0	0	0	0
Membrane Transport	Protein secretion system, Type VIII (Extracellular nucleation/precipitation pathway, ENP)	Curli production	Minor curlin subunit CsgB, nucleation component of curlin monomers	1	1	0	0	0	0	0	0	0	0	0	0	0	0	0	0	0	0
Membrane Transport	Protein secretion system, Type VIII (Extracellular nucleation/precipitation pathway, ENP)	Curli production	Putative curli production protein CsgC	1	1	0	0	0	0	0	0	0	0	0	0	0	0	0	0	0	0
Membrane Transport	Protein secretion system, Type VIII (Extracellular nucleation/precipitation pathway, ENP)	Curli production	Transcriptional regulator CsgD for 2nd curli operon	1	1	0	0	0	0	0	0	0	0	0	0	0	0	0	0	0	0
Membrane Transport	Protein translocation across cytoplasmic membrane	Twin-arginine translocation system	Deoxyribonuclease TatD	1	1	0	0	1	0	0	0	0	0	0	0	0	0	0	0	0	0
Membrane Transport	Protein translocation across cytoplasmic membrane	Twin-arginine translocation system	Twin-arginine translocation protein TatA	1	1	1	1	1	1	1	1	1	1	1	1	1	1	1	1	1	1
Membrane Transport	Protein translocation across cytoplasmic membrane	Twin-arginine translocation system	Twin-arginine translocation protein TatB	1	1	1	1	1	1	1	1	0	1	1	1	1	1	1	1	1	1
Membrane Transport	Protein translocation across cytoplasmic membrane	Twin-arginine translocation system	Twin-arginine translocation protein TatC	1	1	1	1	1	1	1	1	1	1	1	1	1	1	1	1	1	1
Membrane Transport	Protein translocation across cytoplasmic membrane	Twin-arginine translocation system	Twin-arginine translocation protein TatE	1	1	0	0	1	0	0	0	0	0	0	0	0	0	0	0	0	0
Membrane Transport	TRAP transporters	2,3-diketo-L-gulonate TRAP transporter	2,3-diketo-L-gulonate TRAP transporter large permease protein yiaN	0	1	0	0	0	0	0	0	0	0	0	0	0	0	0	0	0	0
Membrane Transport	TRAP transporters	2,3-diketo-L-gulonate TRAP transporter	2,3-diketo-L-gulonate TRAP transporter small permease protein yiaM	0	1	0	0	0	0	0	0	0	0	0	0	0	0	0	0	0	0
Membrane Transport	TRAP transporters	2,3-diketo-L-gulonate TRAP transporter	2,3-diketo-L-gulonate-binding periplasmic protein yiaO precursor	0	1	0	0	0	0	0	0	0	0	0	0	0	0	0	0	0	0
Membrane Transport	TRAP transporters	TRAP Transporter collection	TRAP-type C4-dicarboxylate transport system, large permease component	0	0	1	0	0	0	0	1	0	0	0	1	0	0	1	0	0	0
Membrane Transport	TRAP transporters	TRAP Transporter collection	TRAP-type C4-dicarboxylate transport system, periplasmic component	0	0	0	0	0	0	0	0	0	0	0	1	0	0	1	0	0	0
Membrane Transport	TRAP transporters	TRAP Transporter collection	TRAP-type C4-dicarboxylate transport system, small permease component	0	0	0	0	0	0	0	0	0	0	0	1	0	0	1	0	0	0
Membrane Transport	TRAP transporters	TRAP Transporter unknown substrate 2	TRAP transporter solute receptor, TAXI family precursor, unknown substrate 2	0	0	0	0	0	0	0	0	0	0	0	0	1	1	0	0	0	0
Membrane Transport	TRAP transporters	TRAP Transporter unknown substrate 2	TRAP transporter, 4TM/12TM fusion protein, unknown substrate 2	0	0	0	0	0	0	0	0	0	0	0	0	1	1	0	0	0	0
Membrane Transport	TRAP transporters	TRAP Transporter unknown substrate 3	TRAP dicarboxylate transporter, DctM subunit, unknown substrate 3	0	0	0	1	0	0	0	0	0	0	0	0	0	0	0	0	0	0
Membrane Transport	TRAP transporters	TRAP Transporter unknown substrate 3	TRAP transporter solute receptor, unknown substrate 3	0	0	0	1	0	0	0	0	0	0	0	0	0	0	0	0	0	0
Membrane Transport	TRAP transporters	TRAP Transporter unknown substrate 9	TRAP transporter solute receptor, TAXI family precursor	0	0	0	0	0	0	0	0	0	0	1	0	0	0	0	1	1	0
Membrane Transport	TRAP transporters	TRAP Transporter unknown substrate 9	TRAP-type uncharacterized transport system, fused permease component	0	0	0	0	0	0	0	0	0	0	1	0	0	0	0	1	1	0
Membrane Transport	Uni- Sym- and Antiporters	Multi-subunit cation antiporter	Na(+) H(+) antiporter subunit A	0	0	1	1	0	0	1	1	0	1	1	1	1	1	0	1	1	1
Membrane Transport	Uni- Sym- and Antiporters	Multi-subunit cation antiporter	Na(+) H(+) antiporter subunit B	0	0	1	1	0	0	1	1	0	1	1	1	1	1	0	1	1	1
Membrane Transport	Uni- Sym- and Antiporters	Multi-subunit cation antiporter	Na(+) H(+) antiporter subunit C	0	0	1	1	0	0	1	1	0	1	1	1	1	1	0	1	1	1
Membrane Transport	Uni- Sym- and Antiporters	Multi-subunit cation antiporter	Na(+) H(+) antiporter subunit D	0	0	1	1	0	0	1	1	0	1	1	1	1	1	0	1	1	1
Membrane Transport	Uni- Sym- and Antiporters	Multi-subunit cation antiporter	Na(+) H(+) antiporter subunit E	0	0	1	1	0	0	1	1	0	1	1	1	1	1	0	1	1	1
Membrane Transport	Uni- Sym- and Antiporters	Multi-subunit cation antiporter	Na(+) H(+) antiporter subunit F	0	0	1	1	0	0	1	1	0	1	1	1	1	1	0	1	1	1
Membrane Transport	Uni- Sym- and Antiporters	Multi-subunit cation antiporter	Na(+) H(+) antiporter subunit G	0	0	1	1	0	0	1	1	0	1	1	1	1	1	0	1	1	1
Membrane Transport	Uni- Sym- and Antiporters	NhaA, NhaD and Sodium-dependent phosphate transporters	Na+/H+ antiporter NhaA type	1	1	1	1	1	1	1	1	0	1	1	1	1	0	1	0	0	0
Membrane Transport	Uni- Sym- and Antiporters	NhaA, NhaD and Sodium-dependent phosphate transporters	Sodium-dependent phosphate transporter	1	1	0	0	1	0	0	0	0	0	0	0	0	0	0	0	0	0
Membrane Transport	Uni- Sym- and Antiporters	NhaA, NhaD and Sodium-dependent phosphate transporters	Transcriptional activator NhaR	1	1	0	0	0	0	0	0	0	0	0	0	0	0	0	0	0	0
Metabolism of Aromatic Compounds	Anaerobic degradation of aromatic compounds	Hydroxyaromatic decarboxylase family	Hydroxyaromatic non-oxidative decarboxylase protein B (EC 4.1.1.-)	1	0	0	0	0	0	0	0	0	0	0	0	0	0	0	0	0	0
Metabolism of Aromatic Compounds	Anaerobic degradation of aromatic compounds	Hydroxyaromatic decarboxylase family	Hydroxyaromatic non-oxidative decarboxylase protein C (EC 4.1.1.-)	1	0	0	0	1	0	0	0	0	0	0	0	0	0	0	0	0	0
Metabolism of Aromatic Compounds	Anaerobic degradation of aromatic compounds	Hydroxyaromatic decarboxylase family	Hydroxyaromatic non-oxidative decarboxylase protein D (EC 4.1.1.-)	1	0	0	0	1	0	0	0	0	0	0	0	0	0	0	0	0	0
Metabolism of Aromatic Compounds	Metabolism of Aromatic Compounds - no subcategory	Aromatic Amin Catabolism	Monoamine oxidase (1.4.3.4)	0	1	0	0	0	0	0	0	0	1	1	0	0	0	0	1	1	0
Metabolism of Aromatic Compounds	Metabolism of Aromatic Compounds - no subcategory	Aromatic Amin Catabolism	Nitrilotriacetate monooxygenase component B (EC 1.14.13.-)	0	0	0	0	0	0	0	0	0	1	1	0	0	0	0	1	1	0
Metabolism of Aromatic Compounds	Metabolism of Aromatic Compounds - no subcategory	Aromatic Amin Catabolism	Phenylacetaldehyde dehydrogenase (EC 1.2.1.39)	0	1	0	0	0	0	0	0	0	0	0	0	0	0	0	1	1	0
Metabolism of Aromatic Compounds	Metabolism of Aromatic Compounds - no subcategory	Gentisate degradation	4-hydroxybenzoate transporter	0	0	0	0	1	0	0	0	0	0	0	0	0	0	0	0	0	0
Metabolism of Aromatic Compounds	Metabolism of Aromatic Compounds - no subcategory	Gentisate degradation	Fumarylacetoacetate hydrolase family protein	0	0	1	1	0	1	1	1	1	1	1	0	0	1	1	0	0	1
Metabolism of Aromatic Compounds	Metabolism of Aromatic Compounds - no subcategory	Gentisate degradation	Gentisate 1,2-dioxygenase (EC 1.13.11.4)	1	0	0	0	1	0	0	0	0	0	0	0	0	1	1	0	0	0
Metabolism of Aromatic Compounds	Metabolism of Aromatic Compounds - no subcategory	Gentisate degradation	Putative n-hydroxybenzoate hydroxylase	0	0	0	0	0	0	1	0	0	1	0	0	0	1	0	0	0	0
Metabolism of Aromatic Compounds	Metabolism of central aromatic intermediates	Catechol branch of beta-ketoadipate pathway	3-oxoadipate CoA-transferase subunit A (EC 2.8.3.6)	0	0	0	1	1	0	1	0	0	1	1	0	0	1	1	1	1	1
Metabolism of Aromatic Compounds	Metabolism of central aromatic intermediates	Catechol branch of beta-ketoadipate pathway	3-oxoadipate CoA-transferase subunit B (EC 2.8.3.6)	0	0	0	1	1	0	1	0	0	1	1	0	0	1	1	1	1	1
Metabolism of Aromatic Compounds	Metabolism of central aromatic intermediates	Catechol branch of beta-ketoadipate pathway	Beta-ketoadipate enol-lactone hydrolase (EC 3.1.1.24)	0	0	0	0	1	0	1	0	1	1	1	1	0	1	1	1	1	1
Metabolism of Aromatic Compounds	Metabolism of central aromatic intermediates	Catechol branch of beta-ketoadipate pathway	Catechol 1,2-dioxygenase (EC 1.13.11.1)	0	0	0	0	1	0	0	0	0	0	1	0	0	1	0	1	1	1
Metabolism of Aromatic Compounds	Metabolism of central aromatic intermediates	Catechol branch of beta-ketoadipate pathway	Catechol 1,2-dioxygenase 1 (EC 1.13.11.1)	0	0	0	0	0	0	1	0	1	0	0	0	0	1	1	0	0	0
Metabolism of Aromatic Compounds	Metabolism of central aromatic intermediates	Catechol branch of beta-ketoadipate pathway	Muconate cycloisomerase (EC 5.5.1.1)	0	0	0	0	1	0	0	0	1	0	1	0	0	1	1	0	0	0
Metabolism of Aromatic Compounds	Metabolism of central aromatic intermediates	Catechol branch of beta-ketoadipate pathway	Muconolactone isomerase (EC 5.3.3.4)	0	0	0	0	1	0	0	0	0	0	1	0	0	1	0	0	0	0
Metabolism of Aromatic Compounds	Metabolism of central aromatic intermediates	Catechol branch of beta-ketoadipate pathway	Succinyl-CoA:3-ketoacid-coenzyme A transferase subunit A (EC 2.8.3.5)	0	0	1	1	0	1	1	1	1	1	1	0	1	1	1	0	0	0
Metabolism of Aromatic Compounds	Metabolism of central aromatic intermediates	Catechol branch of beta-ketoadipate pathway	Succinyl-CoA:3-ketoacid-coenzyme A transferase subunit B (EC 2.8.3.5)	0	0	1	1	0	1	1	1	1	1	1	1	1	1	1	1	1	0
Metabolism of Aromatic Compounds	Metabolism of central aromatic intermediates	Catechol branch of beta-ketoadipate pathway	mandelate racemase/muconate lactonizing enzyme family protein	0	0	0	0	0	0	0	0	0	0	0	1	0	0	0	0	0	1
Metabolism of Aromatic Compounds	Metabolism of central aromatic intermediates	Central meta-cleavage pathway of aromatic compound degradation	2-oxo-hepta-3-ene-1,7-dioic acid hydratase (EC 4.2.-.-)	0	0	1	1	0	1	1	1	0	0	0	0	1	0	1	0	0	0
Metabolism of Aromatic Compounds	Metabolism of central aromatic intermediates	Central meta-cleavage pathway of aromatic compound degradation	5-carboxymethyl-2-hydroxymuconate delta-isomerase (EC 5.3.3.10)	0	0	1	1	0	1	1	1	0	0	0	0	1	0	1	0	0	0
Metabolism of Aromatic Compounds	Metabolism of central aromatic intermediates	Central meta-cleavage pathway of aromatic compound degradation	5-carboxymethyl-2-hydroxymuconate semialdehyde dehydrogenase (EC 1.2.1.60)	0	0	1	1	0	1	1	1	0	0	0	0	1	0	1	0	0	0
Metabolism of Aromatic Compounds	Metabolism of central aromatic intermediates	Central meta-cleavage pathway of aromatic compound degradation	Catechol 2,3-dioxygenase (EC 1.13.11.2)	0	0	1	1	0	1	1	1	0	0	0	0	1	0	1	0	0	0
Metabolism of Aromatic Compounds	Metabolism of central aromatic intermediates	Homogentisate pathway of aromatic compound degradation	4-hydroxyphenylpyruvate dioxygenase (EC 1.13.11.27)	0	0	0	1	0	0	0	0	0	1	1	0	0	1	0	0	0	0
Metabolism of Aromatic Compounds	Metabolism of central aromatic intermediates	Homogentisate pathway of aromatic compound degradation	Fumarylacetoacetase (EC 3.7.1.2)	0	0	1	1	0	0	0	1	0	1	1	0	0	1	0	0	0	0
Metabolism of Aromatic Compounds	Metabolism of central aromatic intermediates	Homogentisate pathway of aromatic compound degradation	Homogentisate 1,2-dioxygenase (EC 1.13.11.5)	0	0	1	1	0	0	0	1	0	1	1	0	0	1	0	0	0	0
Metabolism of Aromatic Compounds	Metabolism of central aromatic intermediates	Homogentisate pathway of aromatic compound degradation	Transcriptional regulator, IclR family	0	0	1	1	0	0	0	1	0	1	1	0	0	1	0	0	0	0
Metabolism of Aromatic Compounds	Metabolism of central aromatic intermediates	Protocatechuate branch of beta-ketoadipate pathway	3-carboxy-cis,cis-muconate cycloisomerase (EC 5.5.1.2)	0	0	0	1	0	0	1	0	1	1	1	0	0	1	1	1	1	1
Metabolism of Aromatic Compounds	Metabolism of central aromatic intermediates	Protocatechuate branch of beta-ketoadipate pathway	3-oxoadipate CoA-transferase subunit A (EC 2.8.3.6)	0	0	0	1	0	0	1	0	0	1	1	0	0	1	1	1	1	1
Metabolism of Aromatic Compounds	Metabolism of central aromatic intermediates	Protocatechuate branch of beta-ketoadipate pathway	3-oxoadipate CoA-transferase subunit B (EC 2.8.3.6)	0	0	0	1	0	0	1	0	0	1	1	0	0	1	1	1	1	1
Metabolism of Aromatic Compounds	Metabolism of central aromatic intermediates	Protocatechuate branch of beta-ketoadipate pathway	4-carboxymuconolactone decarboxylase (EC 4.1.1.44)	0	0	0	1	0	0	1	0	1	1	1	0	0	1	1	1	1	1
Metabolism of Aromatic Compounds	Metabolism of central aromatic intermediates	Protocatechuate branch of beta-ketoadipate pathway	Beta-ketoadipate enol-lactone hydrolase (EC 3.1.1.24)	0	0	0	0	0	0	1	0	1	1	1	0	0	1	1	1	1	1
Metabolism of Aromatic Compounds	Metabolism of central aromatic intermediates	Protocatechuate branch of beta-ketoadipate pathway	Pca regulon regulatory protein PcaR	0	0	0	1	0	0	1	0	0	0	0	0	0	1	1	0	0	0
Metabolism of Aromatic Compounds	Metabolism of central aromatic intermediates	Protocatechuate branch of beta-ketoadipate pathway	Protocatechuate 3,4-dioxygenase alpha chain (EC 1.13.11.3)	0	0	0	1	0	0	1	0	1	1	1	0	0	1	1	1	1	1
Metabolism of Aromatic Compounds	Metabolism of central aromatic intermediates	Protocatechuate branch of beta-ketoadipate pathway	Protocatechuate 3,4-dioxygenase beta chain (EC 1.13.11.3)	0	0	0	1	0	0	1	0	1	1	1	0	0	1	1	1	1	1
Metabolism of Aromatic Compounds	Metabolism of central aromatic intermediates	Protocatechuate branch of beta-ketoadipate pathway	Succinyl-CoA:3-ketoacid-coenzyme A transferase subunit A (EC 2.8.3.5)	0	0	0	1	0	0	1	0	1	1	1	0	0	1	1	0	0	0
Metabolism of Aromatic Compounds	Metabolism of central aromatic intermediates	Protocatechuate branch of beta-ketoadipate pathway	Succinyl-CoA:3-ketoacid-coenzyme A transferase subunit B (EC 2.8.3.5)	0	0	0	1	0	0	1	0	1	1	1	0	0	1	1	1	1	0
Metabolism of Aromatic Compounds	Metabolism of central aromatic intermediates	Salicylate and gentisate catabolism	4-hydroxybenzoate transporter	0	0	0	0	1	0	0	0	0	0	0	0	0	0	0	0	0	0
Metabolism of Aromatic Compounds	Metabolism of central aromatic intermediates	Salicylate and gentisate catabolism	Fumarylacetoacetase (EC 3.7.1.2)	0	0	1	1	0	0	0	1	0	1	1	0	0	1	0	0	0	0
Metabolism of Aromatic Compounds	Metabolism of central aromatic intermediates	Salicylate and gentisate catabolism	Fumarylacetoacetate hydrolase family protein	0	0	1	1	0	1	1	1	1	1	1	0	0	1	1	0	0	1
Metabolism of Aromatic Compounds	Metabolism of central aromatic intermediates	Salicylate and gentisate catabolism	Gentisate 1,2-dioxygenase (EC 1.13.11.4)	1	0	0	0	1	0	0	0	0	0	0	0	0	1	1	0	0	0
Metabolism of Aromatic Compounds	Metabolism of central aromatic intermediates	Salicylate and gentisate catabolism	Maleate cis-trans isomerase (EC 5.2.1.1)	0	0	0	0	0	0	0	0	0	0	1	0	0	0	0	0	0	0
Metabolism of Aromatic Compounds	Metabolism of central aromatic intermediates	Salicylate and gentisate catabolism	Putative n-hydroxybenzoate hydroxylase	0	0	0	0	0	0	1	0	0	1	0	0	0	1	0	0	0	0
Metabolism of Aromatic Compounds	Metabolism of central aromatic intermediates	Salicylate and gentisate catabolism	Salicylate hydroxylase (EC 1.14.13.1)	0	0	0	0	0	0	0	0	0	0	0	0	0	0	1	0	0	0
Metabolism of Aromatic Compounds	Metabolism of central aromatic intermediates	Salicylate and gentisate catabolism	salicylate esterase	0	0	0	0	0	0	0	0	0	1	1	0	0	0	0	0	0	0
Metabolism of Aromatic Compounds	Peripheral pathways for catabolism of aromatic compounds	Benzoate degradation	1,2-dihydroxycyclohexa-3,5-diene-1-carboxylate dehydrogenase (EC 1.3.1.25)	0	0	0	0	1	0	0	0	0	0	1	0	0	1	0	0	0	0
Metabolism of Aromatic Compounds	Peripheral pathways for catabolism of aromatic compounds	Benzoate degradation	Benzoate 1,2-dioxygenase alpha subunit (EC 1.14.12.10)	0	0	0	0	1	0	0	0	0	0	1	0	0	1	0	0	0	0
Metabolism of Aromatic Compounds	Peripheral pathways for catabolism of aromatic compounds	Benzoate degradation	Benzoate 1,2-dioxygenase beta subunit (EC 1.14.12.10)	0	0	0	0	1	0	0	0	0	0	1	0	0	1	0	0	0	0
Metabolism of Aromatic Compounds	Peripheral pathways for catabolism of aromatic compounds	Benzoate degradation	Benzoate 1,2-dioxygenase, ferredoxin reductase component	0	0	0	0	0	0	0	0	0	0	0	0	0	1	0	0	0	0
Metabolism of Aromatic Compounds	Peripheral pathways for catabolism of aromatic compounds	Benzoate degradation	Benzoate transport protein	1	1	0	0	1	0	1	0	1	0	0	1	0	1	0	1	1	0
Metabolism of Aromatic Compounds	Peripheral pathways for catabolism of aromatic compounds	Benzoate degradation	Benzoylformate decarboxylase (EC 4.1.1.7)	0	0	0	0	0	0	0	0	1	0	0	0	0	1	0	1	1	0
Metabolism of Aromatic Compounds	Peripheral pathways for catabolism of aromatic compounds	Benzoate degradation	benzoate MFS transporter BenK	0	0	1	0	0	1	1	1	0	0	1	1	0	1	0	1	1	0
Metabolism of Aromatic Compounds	Peripheral pathways for catabolism of aromatic compounds	Biphenyl Degradation	Biphenyl-2,3-diol 1,2-dioxygenase (EC 1.13.11.39)	0	0	0	0	0	0	0	0	0	0	1	0	0	0	0	0	0	0
Metabolism of Aromatic Compounds	Peripheral pathways for catabolism of aromatic compounds	Biphenyl Degradation	biphenyl-2,3-diol 1,2-dioxygenase III-related protein	0	0	0	0	0	0	0	0	1	0	0	0	0	0	0	0	0	0
Metabolism of Aromatic Compounds	Peripheral pathways for catabolism of aromatic compounds	Quinate degradation	3-dehydroquinate dehydratase I (EC 4.2.1.10)	1	1	0	0	0	0	0	0	0	0	0	0	0	0	0	0	0	0
Metabolism of Aromatic Compounds	Peripheral pathways for catabolism of aromatic compounds	Quinate degradation	3-dehydroquinate dehydratase II (EC 4.2.1.10)	0	0	1	1	1	1	1	1	1	1	1	1	1	1	1	1	1	1
Metabolism of Aromatic Compounds	Peripheral pathways for catabolism of aromatic compounds	Quinate degradation	Shikimate/quinate 5-dehydrogenase I beta (EC 1.1.1.282)	1	1	0	0	0	0	0	0	0	0	0	0	0	0	0	0	0	0
Metabolism of Aromatic Compounds	Peripheral pathways for catabolism of aromatic compounds	Salicylate ester degradation	Salicylate hydroxylase (EC 1.14.13.1)	0	0	0	0	0	0	0	0	0	0	0	0	0	0	1	0	0	0
Metabolism of Aromatic Compounds	Peripheral pathways for catabolism of aromatic compounds	Salicylate ester degradation	salicylate esterase	0	0	0	0	0	0	0	0	0	1	1	0	0	0	0	0	0	0
Metabolism of Aromatic Compounds	Peripheral pathways for catabolism of aromatic compounds	p-Hydroxybenzoate degradation	4-hydroxybenzoate transporter	0	0	0	0	1	0	0	0	0	0	0	0	0	0	0	0	0	0
Metabolism of Aromatic Compounds	Peripheral pathways for catabolism of aromatic compounds	p-Hydroxybenzoate degradation	P-hydroxybenzoate hydroxylase (EC 1.14.13.2)	0	0	0	1	0	0	1	0	1	1	1	0	0	1	1	1	1	1
Miscellaneous	Conversion of Succinyl-CoA to Propionyl-CoA	Conversion of succinate to propionate	Methylmalonyl-CoA decarboxylase (EC 4.1.1.41)	1	1	0	0	0	0	0	0	0	0	0	0	0	0	0	0	0	0
Miscellaneous	Conversion of Succinyl-CoA to Propionyl-CoA	Conversion of succinate to propionate	Methylmalonyl-CoA mutase (EC 5.4.99.2)	1	1	0	0	0	0	0	0	0	0	0	0	0	0	0	0	0	0
Miscellaneous	Conversion of Succinyl-CoA to Propionyl-CoA	Conversion of succinate to propionate	Propionyl-CoA:succinyl-CoA transferase	1	1	0	0	0	0	0	0	0	0	0	0	0	0	0	0	0	0
Miscellaneous	Conversion of Succinyl-CoA to Propionyl-CoA	Conversion of succinate to propionate	YgfD: protein that forms a complex with the methylmalonyl-CoA mutase in a pathway for conversion of succinyl-CoA to propionyl-CoA	1	1	0	0	0	0	0	0	0	0	0	0	0	0	0	0	0	0
Miscellaneous	Miscellaneous - no subcategory	Archease	Archease	0	0	0	0	0	0	0	0	0	0	0	0	0	0	0	0	0	1
Miscellaneous	Miscellaneous - no subcategory	Aromatic dioxygenase mess	3-carboxyethylcatechol 2,3-dioxygenase (EC 1.13.11.16)	1	1	0	1	0	0	0	0	0	0	0	0	0	0	0	0	0	0
Miscellaneous	Miscellaneous - no subcategory	Aromatic dioxygenase mess	3-phenylpropionate dioxygenase ferredoxin subunit	1	1	0	1	0	0	0	0	0	1	1	1	0	1	0	0	0	0
Miscellaneous	Miscellaneous - no subcategory	Aromatic dioxygenase mess	3-phenylpropionate dioxygenase ferredoxin--NAD(+) reductase component (EC 1.18.1.3)	1	1	0	0	0	0	0	0	0	0	0	0	0	0	0	0	0	0
Miscellaneous	Miscellaneous - no subcategory	Aromatic dioxygenase mess	3-phenylpropionate dioxygenase, alpha subunit (EC 1.14.12.19)	1	1	0	0	0	0	0	0	0	0	0	0	0	0	0	0	0	0
Miscellaneous	Miscellaneous - no subcategory	Aromatic dioxygenase mess	3-phenylpropionate dioxygenase, beta subunit (EC 1.14.12.19)	1	1	0	0	0	0	0	0	0	0	0	0	0	0	0	0	0	0
Miscellaneous	Miscellaneous - no subcategory	Aromatic dioxygenase mess	Benzoate 1,2-dioxygenase alpha subunit (EC 1.14.12.10)	0	0	0	0	1	0	0	0	0	0	1	0	0	1	0	0	0	0
Miscellaneous	Miscellaneous - no subcategory	Aromatic dioxygenase mess	Benzoate 1,2-dioxygenase beta subunit (EC 1.14.12.10)	0	0	0	0	1	0	0	0	0	0	1	0	0	1	0	0	0	0
Miscellaneous	Miscellaneous - no subcategory	Aromatic dioxygenase mess	Benzoate 1,2-dioxygenase, ferredoxin reductase component	0	0	0	0	0	0	0	0	0	0	0	0	0	1	0	0	0	0
Miscellaneous	Miscellaneous - no subcategory	Aromatic dioxygenase mess	Catechol-2,3-dioxygenase (EC 1.13.11.2)	0	0	0	0	0	0	0	0	0	0	0	0	0	0	0	0	0	1
Miscellaneous	Miscellaneous - no subcategory	Aromatic dioxygenase mess	Cysteine dioxygenase (EC 1.13.11.20)	0	0	0	0	1	0	0	0	0	1	1	1	0	0	0	0	0	0
Miscellaneous	Miscellaneous - no subcategory	Aromatic dioxygenase mess	Protocatechuate 4,5-dioxygenase beta chain (EC 1.13.11.8)	0	0	0	0	0	0	0	0	0	1	0	0	0	1	0	0	0	0
Miscellaneous	Miscellaneous - no subcategory	Aromatic dioxygenase mess	Quercetin 2,3-dioxygenase (EC 1.13.11.24)	0	0	0	0	0	0	0	0	0	1	1	0	0	0	0	0	0	0
Miscellaneous	Miscellaneous - no subcategory	Bacillus subtilis scratch - gjo	ATP-dependent DNA ligase (EC 6.5.1.1) clustered with Ku protein, LigD	0	0	1	1	0	1	1	1	0	1	1	0	0	0	1	0	0	0
Miscellaneous	Miscellaneous - no subcategory	Bacillus subtilis scratch - gjo	Ku domain protein	0	0	1	1	0	1	1	1	0	1	1	1	0	0	1	0	0	0
Miscellaneous	Miscellaneous - no subcategory	Broadly distributed proteins not in subsystems	FIG002473: Protein YcaR in KDO2-Lipid A biosynthesis cluster	1	1	0	0	1	0	0	0	0	1	1	1	0	0	1	0	0	0
Miscellaneous	Miscellaneous - no subcategory	Broadly distributed proteins not in subsystems	Putative oxidoreductase YncB	1	1	1	1	1	0	1	1	1	1	1	1	0	1	0	0	0	0
Miscellaneous	Miscellaneous - no subcategory	Broadly distributed proteins not in subsystems	UPF0225 protein YchJ	1	1	1	1	1	0	1	1	1	1	1	1	1	1	1	0	0	0
Miscellaneous	Miscellaneous - no subcategory	Broadly distributed proteins not in subsystems	UPF0265 protein YeeX	1	1	0	0	1	0	0	0	0	0	0	0	0	0	0	0	0	0
Miscellaneous	Miscellaneous - no subcategory	Broadly distributed proteins not in subsystems	YbbL ABC transporter ATP-binding protein	0	0	0	0	0	0	0	0	1	0	0	0	0	0	0	0	0	0
Miscellaneous	Miscellaneous - no subcategory	Broadly distributed proteins not in subsystems	YciL protein	1	1	0	0	1	0	0	0	0	0	0	0	0	0	0	0	0	0
Miscellaneous	Miscellaneous - no subcategory	Broadly distributed proteins not in subsystems	YpfJ protein, zinc metalloprotease superfamily	1	1	1	0	1	1	1	1	1	1	1	1	1	1	1	0	0	0
Miscellaneous	Miscellaneous - no subcategory	DedA family of inner membrane proteins	DedA family inner membrane protein YabI	1	1	0	0	1	0	0	0	0	0	0	0	0	0	0	0	0	0
Miscellaneous	Miscellaneous - no subcategory	DedA family of inner membrane proteins	DedA family inner membrane protein YdjX	1	1	0	0	0	0	0	0	0	0	0	0	0	0	0	0	0	0
Miscellaneous	Miscellaneous - no subcategory	DedA family of inner membrane proteins	DedA family inner membrane protein YdjZ	1	1	0	0	0	0	0	0	0	0	0	0	0	0	0	0	0	0
Miscellaneous	Miscellaneous - no subcategory	DedA family of inner membrane proteins	DedA family inner membrane protein YghB	1	1	0	0	1	0	0	0	1	0	0	0	0	0	0	0	0	0
Miscellaneous	Miscellaneous - no subcategory	DedA family of inner membrane proteins	DedA family inner membrane protein YqjA	1	1	0	0	1	0	0	0	0	0	0	0	0	0	0	0	0	0
Miscellaneous	Miscellaneous - no subcategory	DedA family of inner membrane proteins	DedA protein	1	1	1	1	1	1	1	1	1	0	0	1	1	0	1	1	1	1
Miscellaneous	Miscellaneous - no subcategory	Dioxygenases (EC 1.13.11.-)	3-carboxyethylcatechol 2,3-dioxygenase (EC 1.13.11.16)	1	1	0	1	0	0	0	0	0	0	0	0	0	0	0	0	0	0
Miscellaneous	Miscellaneous - no subcategory	Dioxygenases (EC 1.13.11.-)	Catechol-2,3-dioxygenase (EC 1.13.11.2)	0	0	0	0	0	0	0	0	0	0	0	0	0	0	0	0	0	1
Miscellaneous	Miscellaneous - no subcategory	Dioxygenases (EC 1.13.11.-)	Cysteine dioxygenase (EC 1.13.11.20)	0	0	0	0	1	0	0	0	0	1	1	1	0	0	0	0	0	0
Miscellaneous	Miscellaneous - no subcategory	Dioxygenases (EC 1.13.11.-)	Protocatechuate 4,5-dioxygenase beta chain (EC 1.13.11.8)	0	0	0	0	0	0	0	0	0	1	0	0	0	1	0	0	0	0
Miscellaneous	Miscellaneous - no subcategory	Dioxygenases (EC 1.13.11.-)	Quercetin 2,3-dioxygenase (EC 1.13.11.24)	0	0	0	0	0	0	0	0	0	1	1	0	0	0	0	0	0	0
Miscellaneous	Miscellaneous - no subcategory	Dioxygenases (EC 1.14.12.-)	3-phenylpropionate dioxygenase ferredoxin subunit	1	1	0	1	0	0	0	0	0	1	1	1	0	1	0	0	0	0
Miscellaneous	Miscellaneous - no subcategory	Dioxygenases (EC 1.14.12.-)	3-phenylpropionate dioxygenase ferredoxin--NAD(+) reductase component (EC 1.18.1.3)	1	1	0	0	0	0	0	0	0	0	0	0	0	0	0	0	0	0
Miscellaneous	Miscellaneous - no subcategory	Dioxygenases (EC 1.14.12.-)	3-phenylpropionate dioxygenase, alpha subunit (EC 1.14.12.19)	1	1	0	0	0	0	0	0	0	0	0	0	0	0	0	0	0	0
Miscellaneous	Miscellaneous - no subcategory	Dioxygenases (EC 1.14.12.-)	3-phenylpropionate dioxygenase, beta subunit (EC 1.14.12.19)	1	1	0	0	0	0	0	0	0	0	0	0	0	0	0	0	0	0
Miscellaneous	Miscellaneous - no subcategory	Dioxygenases (EC 1.14.12.-)	Benzoate 1,2-dioxygenase alpha subunit (EC 1.14.12.10)	0	0	0	0	1	0	0	0	0	0	1	0	0	1	0	0	0	0
Miscellaneous	Miscellaneous - no subcategory	Dioxygenases (EC 1.14.12.-)	Benzoate 1,2-dioxygenase beta subunit (EC 1.14.12.10)	0	0	0	0	1	0	0	0	0	0	1	0	0	1	0	0	0	0
Miscellaneous	Miscellaneous - no subcategory	Dioxygenases (EC 1.14.12.-)	Benzoate 1,2-dioxygenase, ferredoxin reductase component	0	0	0	0	0	0	0	0	0	0	0	0	0	1	0	0	0	0
Miscellaneous	Miscellaneous - no subcategory	Muconate lactonizing enzyme family	Galactonate dehydratase (EC 4.2.1.6)	0	1	1	0	0	0	0	1	1	0	0	0	0	0	1	0	0	0
Miscellaneous	Miscellaneous - no subcategory	Muconate lactonizing enzyme family	L(+)-tartrate dehydratase alpha subunit (EC 4.2.1.32)	1	1	0	0	0	0	0	0	0	0	0	0	0	0	0	1	1	1
Miscellaneous	Miscellaneous - no subcategory	Muconate lactonizing enzyme family	L(+)-tartrate dehydratase beta subunit (EC 4.2.1.32)	1	1	0	0	0	0	0	0	0	0	0	0	0	0	0	1	1	1
Miscellaneous	Miscellaneous - no subcategory	Muconate lactonizing enzyme family	L-fuconate dehydratase (EC 4.2.1.68)	0	0	1	0	0	0	1	1	0	0	0	1	0	0	1	0	0	1
Miscellaneous	Miscellaneous - no subcategory	Muconate lactonizing enzyme family	L-fuconate dehydratase (EC 4.2.1.68), type 2	0	0	0	0	0	0	0	0	1	0	0	0	0	0	0	0	0	0
Miscellaneous	Miscellaneous - no subcategory	Muconate lactonizing enzyme family	L-rhamnonate dehydratase (EC 4.2.1.90)	1	1	0	0	0	0	0	0	0	0	0	0	0	0	0	0	0	0
Miscellaneous	Miscellaneous - no subcategory	Muconate lactonizing enzyme family	Muconate cycloisomerase (EC 5.5.1.1)	0	0	0	0	1	0	0	0	1	0	1	0	0	1	1	0	0	0
Miscellaneous	Miscellaneous - no subcategory	Muconate lactonizing enzyme family	N-acylamino acid racemase	0	0	0	0	0	1	0	0	1	0	0	0	0	0	0	0	0	0
Miscellaneous	Miscellaneous - no subcategory	Muconate lactonizing enzyme family	O-succinylbenzoate synthase (EC 4.2.1.113)	1	1	1	1	1	1	1	1	0	1	1	1	0	1	1	1	1	1
Miscellaneous	Miscellaneous - no subcategory	Phosphoglycerate mutase protein family	Alpha-ribazole-5'-phosphate phosphatase (EC 3.1.3.73)	1	1	0	0	0	0	0	0	1	0	0	0	0	0	0	0	0	1
Miscellaneous	Miscellaneous - no subcategory	Phosphoglycerate mutase protein family	Carboxyl-terminal protease (EC 3.4.21.102)	0	0	0	0	0	0	0	0	1	0	0	0	0	0	0	0	0	0
Miscellaneous	Miscellaneous - no subcategory	Phosphoglycerate mutase protein family	Phosphoglycerate mutase (EC 5.4.2.1)	0	0	0	0	0	0	0	0	0	0	0	0	0	0	0	1	1	0
Miscellaneous	Miscellaneous - no subcategory	Phosphoglycerate mutase protein family	Putative periplasmic protein YibQ, distant homology with nucleoside diphosphatase and polysaccharide deacetylase	1	1	0	0	0	0	0	0	0	0	0	0	0	0	0	0	0	0
Miscellaneous	Plant-Prokaryote DOE project	Iron-sulfur cluster assembly	Cysteine desulfurase (EC 2.8.1.7)	0	0	1	1	0	1	1	1	1	1	1	1	1	1	1	1	1	1
Miscellaneous	Plant-Prokaryote DOE project	Iron-sulfur cluster assembly	DUF1794	0	0	1	1	0	1	1	1	0	1	1	1	1	1	1	0	0	0
Miscellaneous	Plant-Prokaryote DOE project	Iron-sulfur cluster assembly	Ferredoxin, 2Fe-2S	0	0	1	1	0	1	1	1	1	1	1	1	1	1	1	1	1	1
Miscellaneous	Plant-Prokaryote DOE project	Iron-sulfur cluster assembly	Iron-sulfur cluster assembly ATPase protein SufC	0	0	1	1	0	1	1	1	1	1	1	1	1	1	1	1	1	1
Miscellaneous	Plant-Prokaryote DOE project	Iron-sulfur cluster assembly	Iron-sulfur cluster assembly protein SufB	0	0	1	1	0	1	1	1	1	1	1	1	1	1	1	1	1	1
Miscellaneous	Plant-Prokaryote DOE project	Iron-sulfur cluster assembly	Iron-sulfur cluster assembly protein SufD	0	0	1	1	0	1	1	1	1	1	1	1	1	1	1	1	1	1
Miscellaneous	Plant-Prokaryote DOE project	Iron-sulfur cluster assembly	Iron-sulfur cluster assembly scaffold protein IscU/NifU-like	0	0	0	0	0	0	0	0	0	0	0	0	0	0	0	0	0	1
Miscellaneous	Plant-Prokaryote DOE project	Iron-sulfur cluster assembly	Iron-sulfur cluster regulator IscR	0	0	0	0	0	0	0	0	0	0	0	0	0	0	0	1	1	1
Miscellaneous	Plant-Prokaryote DOE project	Iron-sulfur cluster assembly	Iron-sulfur cluster regulator SufR	0	0	1	1	0	0	1	1	0	1	1	1	1	1	1	0	0	1
Miscellaneous	Plant-Prokaryote DOE project	Iron-sulfur cluster assembly	PaaD-like protein (DUF59) involved in Fe-S cluster assembly	0	0	1	1	0	1	1	1	1	1	1	1	1	1	1	1	1	1
Miscellaneous	Plant-Prokaryote DOE project	Iron-sulfur cluster assembly	Putative iron-sulfur cluster assembly scaffold protein for SUF system, SufE2	0	0	1	1	0	1	1	1	1	1	1	1	0	1	1	1	1	1
Miscellaneous	Plant-Prokaryote DOE project	Iron-sulfur cluster assembly	probable iron binding protein from the HesB_IscA_SufA family	0	0	0	0	0	0	0	0	1	0	0	0	0	0	0	0	0	0
Miscellaneous	Plant-Prokaryote DOE project	Niacin-Choline transport and metabolism	Betaine aldehyde dehydrogenase (EC 1.2.1.8)	0	0	0	1	0	0	1	0	0	0	1	0	0	1	1	0	0	0
Miscellaneous	Plant-Prokaryote DOE project	Niacin-Choline transport and metabolism	Choline dehydrogenase (EC 1.1.99.1)	0	0	0	0	0	0	0	0	0	0	1	0	0	0	0	0	0	0
Miscellaneous	Plant-Prokaryote DOE project	Niacin-Choline transport and metabolism	Glycine betaine transporter OpuD	0	0	0	1	0	0	1	0	0	1	1	1	0	1	0	0	0	1
Miscellaneous	Plant-Prokaryote DOE project	Niacin-Choline transport and metabolism	High-affinity choline uptake protein BetT	0	0	1	1	0	1	0	1	0	0	1	0	0	1	1	0	0	0
Miscellaneous	Plant-Prokaryote DOE project	Niacin-Choline transport and metabolism	Niacin transporter NiaP	0	0	1	1	0	1	1	1	0	1	1	1	0	1	1	0	0	1
Miscellaneous	Plant-Prokaryote DOE project	Niacin-Choline transport and metabolism	Nicotinamidase (EC 3.5.1.19)	0	0	1	1	0	1	1	1	0	1	1	1	0	1	1	0	0	1
Miscellaneous	Plant-Prokaryote DOE project	Niacin-Choline transport and metabolism	Putative Dimethylglycine oxidase	0	0	0	0	0	0	1	0	0	1	1	0	0	1	0	0	0	1
Miscellaneous	Plant-Prokaryote DOE project	Niacin-Choline transport and metabolism	Sarcosine oxidase alpha subunit (EC 1.5.3.1)	0	0	1	0	0	0	1	1	0	1	1	0	0	1	0	0	0	1
Miscellaneous	Plant-Prokaryote DOE project	Niacin-Choline transport and metabolism	Sarcosine oxidase beta subunit (EC 1.5.3.1)	0	0	1	0	0	0	1	1	0	1	1	0	0	1	1	0	0	1
Miscellaneous	Plant-Prokaryote DOE project	Niacin-Choline transport and metabolism	Sarcosine oxidase delta subunit (EC 1.5.3.1)	0	0	1	0	0	0	1	1	0	1	1	0	0	1	0	0	0	0
Miscellaneous	Plant-Prokaryote DOE project	Niacin-Choline transport and metabolism	Sarcosine oxidase gamma subunit (EC 1.5.3.1)	0	0	1	0	0	0	1	0	0	1	1	0	0	1	0	0	0	0
Miscellaneous	Plant-Prokaryote DOE project	Niacin-Choline transport and metabolism	Urea carboxylase-related amino acid permease	0	0	0	0	0	0	1	0	0	1	0	1	0	0	0	0	0	0
Miscellaneous	Plant-Prokaryote DOE project	Single-Rhodanese-domain proteins	Rhodanese domain protein UPF0176, Actinobacterial subgroup	0	0	1	1	0	1	1	1	0	0	0	0	1	1	0	0	0	0
Miscellaneous	Plant-Prokaryote DOE project	Single-Rhodanese-domain proteins	Rhodanese domain protein, Enterobacterial subgroup, YceA homolog	1	1	0	0	1	0	0	0	0	0	0	0	0	0	0	0	0	0
Miscellaneous	Plant-Prokaryote DOE project	Single-Rhodanese-domain proteins	Thiosulfate sulfurtransferase GlpE (EC 2.8.1.1)	1	1	0	0	1	0	0	0	0	0	0	0	0	0	0	0	0	0
Motility and Chemotaxis	Flagellar motility in Prokaryota	Flagellar motility	Chemotaxis protein CheV (EC 2.7.3.-)	0	0	0	0	1	0	0	0	0	0	0	0	0	0	0	0	0	0
Motility and Chemotaxis	Flagellar motility in Prokaryota	Flagellar motility	Flagellar L-ring protein FlgH	1	1	0	0	1	0	0	0	0	0	0	0	0	0	0	0	0	0
Motility and Chemotaxis	Flagellar motility in Prokaryota	Flagellar motility	Flagellar basal-body rod modification protein FlgD	1	1	0	0	1	0	0	0	0	0	0	0	0	0	0	0	0	0
Motility and Chemotaxis	Flagellar motility in Prokaryota	Flagellar motility	Flagellar biosynthesis protein FlhA	1	1	0	0	1	0	0	0	0	0	0	0	0	0	0	0	0	0
Motility and Chemotaxis	Flagellar motility in Prokaryota	Flagellar motility	Flagellar biosynthesis protein FlhB	1	1	0	0	1	0	0	0	0	0	0	0	0	0	0	0	0	0
Motility and Chemotaxis	Flagellar motility in Prokaryota	Flagellar motility	Flagellar biosynthesis protein FliR	1	1	0	0	1	0	0	0	0	0	0	0	0	0	0	0	0	0
Motility and Chemotaxis	Flagellar motility in Prokaryota	Flagellar motility	Flagellar motor rotation protein MotA	1	1	0	0	1	0	0	0	0	0	0	0	0	0	0	0	0	0
Motility and Chemotaxis	Flagellar motility in Prokaryota	Flagellar motility	Flagellar motor rotation protein MotB	1	1	0	0	1	0	0	0	0	0	0	0	0	0	0	0	0	0
Motility and Chemotaxis	Flagellar motility in Prokaryota	Flagellar motility	Flagellar motor switch protein FliM	1	1	0	0	1	0	0	0	0	0	0	0	0	0	0	0	0	0
Motility and Chemotaxis	Flagellar motility in Prokaryota	Flagellar motility	Flagellar motor switch protein FliN	1	1	0	0	1	0	0	0	0	0	0	0	0	0	0	0	0	0
Motility and Chemotaxis	Flagellar motility in Prokaryota	Flagellar motility	Flagellum-specific ATP synthase FliI	1	1	0	0	1	0	0	0	0	0	0	0	0	0	0	0	0	0
Motility and Chemotaxis	Flagellar motility in Prokaryota	Flagellar motility	RNA polymerase sigma factor for flagellar operon	1	1	0	0	1	0	0	0	0	0	0	0	0	0	0	0	0	0
Motility and Chemotaxis	Flagellar motility in Prokaryota	Flagellar motility	RNA polymerase sigma-54 factor RpoN	1	1	0	0	1	0	0	0	0	0	0	0	0	0	0	0	0	0
Motility and Chemotaxis	Flagellar motility in Prokaryota	Flagellum	Flagellar M-ring protein FliF	0	0	0	0	0	0	0	0	0	1	1	0	0	0	0	0	0	0
Motility and Chemotaxis	Flagellar motility in Prokaryota	Flagellum	Flagellar assembly protein FliH	0	0	0	0	0	0	0	0	0	1	1	0	0	0	0	0	0	0
Motility and Chemotaxis	Flagellar motility in Prokaryota	Flagellum	Flagellar basal-body rod modification protein FlgD	0	0	0	0	0	0	0	0	0	1	1	0	0	0	0	0	0	0
Motility and Chemotaxis	Flagellar motility in Prokaryota	Flagellum	Flagellar basal-body rod protein FlgB	0	0	0	0	0	0	0	0	0	1	1	0	0	0	0	0	0	0
Motility and Chemotaxis	Flagellar motility in Prokaryota	Flagellum	Flagellar basal-body rod protein FlgC	0	0	0	0	0	0	0	0	0	1	1	0	0	0	0	0	0	0
Motility and Chemotaxis	Flagellar motility in Prokaryota	Flagellum	Flagellar biosynthesis protein FlhA	0	0	0	0	0	0	0	0	0	1	1	0	0	0	0	0	0	0
Motility and Chemotaxis	Flagellar motility in Prokaryota	Flagellum	Flagellar biosynthesis protein FlhB	0	0	0	0	0	0	0	0	0	1	1	0	0	0	0	0	0	0
Motility and Chemotaxis	Flagellar motility in Prokaryota	Flagellum	Flagellar biosynthesis protein FliO	0	0	0	0	0	0	0	0	0	1	1	0	0	0	0	0	0	0
Motility and Chemotaxis	Flagellar motility in Prokaryota	Flagellum	Flagellar biosynthesis protein FliP	0	0	0	0	0	0	0	0	0	1	1	0	0	0	0	0	0	0
Motility and Chemotaxis	Flagellar motility in Prokaryota	Flagellum	Flagellar biosynthesis protein FliQ	0	0	0	0	0	0	0	0	0	1	1	0	0	0	0	0	0	0
Motility and Chemotaxis	Flagellar motility in Prokaryota	Flagellum	Flagellar biosynthesis protein FliR	0	0	0	0	0	0	0	0	0	1	1	0	0	0	0	0	0	0
Motility and Chemotaxis	Flagellar motility in Prokaryota	Flagellum	Flagellar biosynthesis protein FliS	0	0	0	0	0	0	0	0	0	1	1	0	0	0	0	0	0	0
Motility and Chemotaxis	Flagellar motility in Prokaryota	Flagellum	Flagellar hook protein FlgE	0	0	0	0	0	0	0	0	0	1	1	0	0	0	0	0	0	0
Motility and Chemotaxis	Flagellar motility in Prokaryota	Flagellum	Flagellar hook-associated protein FlgK	0	0	0	0	0	0	0	0	0	1	1	0	0	0	0	0	0	0
Motility and Chemotaxis	Flagellar motility in Prokaryota	Flagellum	Flagellar hook-associated protein FlgL	0	0	0	0	0	0	0	0	0	1	1	0	0	0	0	0	0	0
Motility and Chemotaxis	Flagellar motility in Prokaryota	Flagellum	Flagellar hook-basal body complex protein FliE	0	0	0	0	0	0	0	0	0	1	1	0	0	0	0	0	0	0
Motility and Chemotaxis	Flagellar motility in Prokaryota	Flagellum	Flagellar hook-length control protein FliK	0	0	0	0	0	0	0	0	0	0	1	0	0	0	0	0	0	0
Motility and Chemotaxis	Flagellar motility in Prokaryota	Flagellum	Flagellar motor rotation protein MotA	0	0	0	0	0	0	0	0	0	1	1	0	0	0	0	0	0	0
Motility and Chemotaxis	Flagellar motility in Prokaryota	Flagellum	Flagellar motor rotation protein MotB	0	0	0	0	0	0	0	0	0	1	1	0	0	0	0	0	0	0
Motility and Chemotaxis	Flagellar motility in Prokaryota	Flagellum	Flagellar motor switch protein FliG	0	0	0	0	0	0	0	0	0	1	1	0	0	0	0	0	0	0
Motility and Chemotaxis	Flagellar motility in Prokaryota	Flagellum	Flagellar motor switch protein FliM	0	0	0	0	0	0	0	0	0	1	1	0	0	0	0	0	0	0
Motility and Chemotaxis	Flagellar motility in Prokaryota	Flagellum	Flagellar motor switch protein FliN	0	0	0	0	0	0	0	0	0	1	1	0	0	0	0	0	0	0
Motility and Chemotaxis	Flagellar motility in Prokaryota	Flagellum	Flagellar protein FlbD	0	0	0	0	0	0	0	0	0	1	1	0	0	0	0	0	0	0
Motility and Chemotaxis	Flagellar motility in Prokaryota	Flagellum	Flagellar protein FliJ	0	0	0	0	0	0	0	0	0	0	1	0	0	0	0	0	0	0
Motility and Chemotaxis	Flagellar motility in Prokaryota	Flagellum	Flagellin protein FlaA	0	0	0	0	0	0	0	0	0	1	1	0	0	0	0	0	0	0
Motility and Chemotaxis	Flagellar motility in Prokaryota	Flagellum	Flagellum-specific ATP synthase FliI	0	0	0	0	0	0	0	0	0	1	1	0	0	0	0	0	0	0
Motility and Chemotaxis	Flagellar motility in Prokaryota	Flagellum	RNA polymerase sigma factor RpoD	0	0	0	0	0	0	0	0	0	1	1	0	0	0	0	0	0	0
Motility and Chemotaxis	Flagellar motility in Prokaryota	Flagellum	RNA polymerase sigma factor for flagellar operon	0	0	0	0	0	0	0	0	0	1	1	0	0	0	0	0	0	0
Motility and Chemotaxis	Flagellar motility in Prokaryota	Flagellum	RNA polymerase sigma-54 factor RpoN	0	0	0	0	0	0	0	0	0	1	1	0	0	0	0	0	0	0
Motility and Chemotaxis	Flagellar motility in Prokaryota	Flagellum in Campylobacter	Cell division protein FtsI [Peptidoglycan synthetase] (EC 2.4.1.129)	0	0	0	1	0	1	0	0	0	1	1	1	0	0	0	0	0	0
Motility and Chemotaxis	Flagellar motility in Prokaryota	Flagellum in Campylobacter	Flagellar basal-body rod protein FlgB	0	0	0	1	0	1	0	0	0	1	1	1	0	0	0	0	0	0
Motility and Chemotaxis	Flagellar motility in Prokaryota	Flagellum in Campylobacter	Flagellar basal-body rod protein FlgC	0	0	0	1	0	1	0	0	0	1	1	1	0	0	0	0	0	0
Motility and Chemotaxis	Flagellar motility in Prokaryota	Flagellum in Campylobacter	Flagellar hook-basal body complex protein FliE	0	0	0	1	0	1	0	0	0	1	1	1	0	0	0	0	0	0
Motility and Chemotaxis	Flagellar motility in Prokaryota	Flagellum in Campylobacter	Flagellin protein FlaA	0	0	0	1	0	1	0	0	0	1	1	0	0	0	0	0	0	0
Motility and Chemotaxis	Flagellar motility in Prokaryota	Flagellum in Campylobacter	Flagellin protein FlaB	0	0	0	0	0	0	0	0	0	0	0	1	0	0	0	0	0	0
Nitrogen Metabolism	Denitrification	Denitrifying reductase gene clusters	Nitrate/nitrite transporter NarK	1	1	0	0	0	0	0	0	0	0	0	0	0	0	0	0	0	0
Nitrogen Metabolism	Denitrification	Denitrifying reductase gene clusters	Respiratory nitrate reductase alpha chain (EC 1.7.99.4)	1	1	1	1	1	0	0	1	0	0	0	0	0	1	1	1	1	1
Nitrogen Metabolism	Denitrification	Denitrifying reductase gene clusters	Respiratory nitrate reductase beta chain (EC 1.7.99.4)	1	1	1	1	1	0	0	1	0	0	0	0	0	1	1	1	1	1
Nitrogen Metabolism	Denitrification	Denitrifying reductase gene clusters	Respiratory nitrate reductase delta chain (EC 1.7.99.4)	1	1	1	1	1	0	0	1	0	0	0	0	0	1	1	1	1	1
Nitrogen Metabolism	Denitrification	Denitrifying reductase gene clusters	Respiratory nitrate reductase gamma chain (EC 1.7.99.4)	1	1	1	1	1	0	0	1	0	0	0	0	0	1	1	1	1	1
Nitrogen Metabolism	Nitrogen Metabolism - no subcategory	Allantoin Utilization	2-hydroxy-3-oxopropionate reductase (EC 1.1.1.60)	1	1	0	0	0	0	1	0	0	0	0	0	0	1	0	1	1	0
Nitrogen Metabolism	Nitrogen Metabolism - no subcategory	Allantoin Utilization	Allantoate amidohydrolase (EC 3.5.3.9)	1	1	0	0	0	0	0	0	0	0	0	0	0	0	0	0	0	0
Nitrogen Metabolism	Nitrogen Metabolism - no subcategory	Allantoin Utilization	Allantoicase (EC 3.5.3.4)	0	0	0	0	0	0	0	0	0	1	0	0	0	0	0	0	0	0
Nitrogen Metabolism	Nitrogen Metabolism - no subcategory	Allantoin Utilization	Allantoin permease	1	1	0	0	0	0	0	0	0	0	0	0	0	0	0	0	0	0
Nitrogen Metabolism	Nitrogen Metabolism - no subcategory	Allantoin Utilization	Allantoinase (EC 3.5.2.5)	1	1	0	0	0	0	1	0	0	1	0	0	0	1	0	1	1	0
Nitrogen Metabolism	Nitrogen Metabolism - no subcategory	Allantoin Utilization	Glycerate kinase (EC 2.7.1.31)	1	1	0	0	0	0	1	0	0	1	0	0	0	1	0	1	1	0
Nitrogen Metabolism	Nitrogen Metabolism - no subcategory	Allantoin Utilization	Glyoxylate carboligase (EC 4.1.1.47)	1	1	0	0	0	0	1	0	0	0	0	0	0	1	0	1	1	0
Nitrogen Metabolism	Nitrogen Metabolism - no subcategory	Allantoin Utilization	Negative regulator of allantoin and glyoxylate utilization operons	1	1	0	0	0	0	0	0	0	0	0	0	0	0	0	0	0	0
Nitrogen Metabolism	Nitrogen Metabolism - no subcategory	Allantoin Utilization	Ureidoglycolate dehydrogenase (EC 1.1.1.154)	1	1	0	0	0	0	0	0	0	0	0	0	0	0	0	0	0	0
Nitrogen Metabolism	Nitrogen Metabolism - no subcategory	Amidase clustered with urea and nitrile hydratase functions	Amidase clustered with urea ABC transporter and nitrile hydratase functions	0	0	0	0	0	0	0	0	0	1	1	0	0	0	0	1	1	1
Nitrogen Metabolism	Nitrogen Metabolism - no subcategory	Ammonia assimilation	Ammonium transporter	1	1	1	1	1	1	1	1	1	1	1	1	1	1	1	1	1	1
Nitrogen Metabolism	Nitrogen Metabolism - no subcategory	Ammonia assimilation	Ferredoxin-dependent glutamate synthase (EC 1.4.7.1)	0	0	0	0	0	0	0	0	0	1	1	0	1	0	0	0	0	0
Nitrogen Metabolism	Nitrogen Metabolism - no subcategory	Ammonia assimilation	Glutamate synthase [NADPH] large chain (EC 1.4.1.13)	1	1	1	1	1	1	1	1	1	1	1	1	1	1	1	1	1	1
Nitrogen Metabolism	Nitrogen Metabolism - no subcategory	Ammonia assimilation	Glutamate synthase [NADPH] putative GlxC chain (EC 1.4.1.13)	0	0	0	0	0	0	0	0	0	0	0	0	0	0	0	0	0	1
Nitrogen Metabolism	Nitrogen Metabolism - no subcategory	Ammonia assimilation	Glutamate synthase [NADPH] small chain (EC 1.4.1.13)	1	1	1	1	1	1	1	1	1	1	1	1	1	1	1	1	1	1
Nitrogen Metabolism	Nitrogen Metabolism - no subcategory	Ammonia assimilation	Glutamate-ammonia-ligase adenylyltransferase (EC 2.7.7.42)	1	1	1	1	1	1	1	1	0	1	1	1	1	1	1	0	0	0
Nitrogen Metabolism	Nitrogen Metabolism - no subcategory	Ammonia assimilation	Glutamine amidotransferase protein GlxB (EC 2.4.2.-)	0	0	0	0	0	0	0	0	0	0	0	0	0	0	0	0	0	1
Nitrogen Metabolism	Nitrogen Metabolism - no subcategory	Ammonia assimilation	Glutamine synthetase type I (EC 6.3.1.2)	1	1	1	1	1	1	1	1	1	1	1	1	1	1	1	1	1	1
Nitrogen Metabolism	Nitrogen Metabolism - no subcategory	Ammonia assimilation	Glutamine synthetase type III, GlnN (EC 6.3.1.2)	0	0	0	0	0	0	0	0	1	0	0	1	0	0	0	0	0	0
Nitrogen Metabolism	Nitrogen Metabolism - no subcategory	Ammonia assimilation	Nitrogen regulatory protein P-II	1	1	1	1	1	0	1	1	1	1	1	1	1	1	1	0	0	0
Nitrogen Metabolism	Nitrogen Metabolism - no subcategory	Ammonia assimilation	[Protein-PII] uridylyltransferase (EC 2.7.7.59)	1	1	0	0	1	0	0	0	0	1	1	1	0	0	1	0	0	0
Nitrogen Metabolism	Nitrogen Metabolism - no subcategory	Cyanate hydrolysis	Cyanate hydratase (EC 4.2.1.104)	1	1	0	1	0	0	0	0	1	0	0	0	0	1	0	0	0	0
Nitrogen Metabolism	Nitrogen Metabolism - no subcategory	Cyanate hydrolysis	Cyanate transport protein CynX	1	1	0	0	0	0	0	0	0	0	0	0	0	0	0	0	0	0
Nitrogen Metabolism	Nitrogen Metabolism - no subcategory	Cyanate hydrolysis	Cyn operon transcriptional activator	1	1	0	0	0	0	0	0	0	0	0	0	0	0	0	0	0	0
Nitrogen Metabolism	Nitrogen Metabolism - no subcategory	Nitrate and nitrite ammonification	Cytochrome c-type heme lyase subunit nrfE, nitrite reductase complex assembly	1	1	0	0	0	0	0	0	0	0	0	0	0	0	0	0	0	0
Nitrogen Metabolism	Nitrogen Metabolism - no subcategory	Nitrate and nitrite ammonification	Cytochrome c-type protein NapC	1	1	0	0	0	0	0	0	0	0	0	0	0	0	0	0	0	0
Nitrogen Metabolism	Nitrogen Metabolism - no subcategory	Nitrate and nitrite ammonification	Cytochrome c-type protein NrfB precursor	1	1	0	0	0	0	0	0	0	0	0	0	0	0	0	0	0	0
Nitrogen Metabolism	Nitrogen Metabolism - no subcategory	Nitrate and nitrite ammonification	Cytochrome c552 precursor (EC 1.7.2.2)	1	1	0	0	0	0	0	0	0	0	0	0	0	0	0	0	0	0
Nitrogen Metabolism	Nitrogen Metabolism - no subcategory	Nitrate and nitrite ammonification	Ferredoxin--nitrite reductase (EC 1.7.7.1)	0	0	0	0	0	0	0	0	0	0	0	0	0	0	0	1	1	1
Nitrogen Metabolism	Nitrogen Metabolism - no subcategory	Nitrate and nitrite ammonification	Ferredoxin-type protein NapF (periplasmic nitrate reductase)	1	1	0	0	0	0	0	0	0	0	0	0	0	0	0	0	0	0
Nitrogen Metabolism	Nitrogen Metabolism - no subcategory	Nitrate and nitrite ammonification	Ferredoxin-type protein NapG (periplasmic nitrate reductase)	1	1	0	0	0	0	0	0	0	0	0	0	0	0	0	0	0	0
Nitrogen Metabolism	Nitrogen Metabolism - no subcategory	Nitrate and nitrite ammonification	Nitrate reductase cytochrome c550-type subunit	1	1	0	0	0	0	0	0	0	0	0	0	0	0	0	0	0	0
Nitrogen Metabolism	Nitrogen Metabolism - no subcategory	Nitrate and nitrite ammonification	Nitrate/nitrite response regulator protein	0	0	0	0	0	0	0	0	0	0	0	0	0	0	0	1	1	1
Nitrogen Metabolism	Nitrogen Metabolism - no subcategory	Nitrate and nitrite ammonification	Nitrite reductase [NAD(P)H] large subunit (EC 1.7.1.4)	1	1	1	0	1	0	0	1	0	0	0	0	0	1	1	0	0	0
Nitrogen Metabolism	Nitrogen Metabolism - no subcategory	Nitrate and nitrite ammonification	Nitrite reductase [NAD(P)H] small subunit (EC 1.7.1.4)	1	1	0	0	1	0	0	0	0	0	0	0	0	0	1	0	0	0
Nitrogen Metabolism	Nitrogen Metabolism - no subcategory	Nitrate and nitrite ammonification	Nitrite transporter NirC	1	1	0	0	0	0	0	0	0	0	0	0	0	0	0	0	0	0
Nitrogen Metabolism	Nitrogen Metabolism - no subcategory	Nitrate and nitrite ammonification	Nitrite transporter from formate/nitrite family	0	0	0	1	0	0	0	0	0	0	0	0	0	1	1	0	0	0
Nitrogen Metabolism	Nitrogen Metabolism - no subcategory	Nitrate and nitrite ammonification	NrfC protein	1	1	0	0	0	0	0	0	0	0	0	0	0	0	0	0	0	0
Nitrogen Metabolism	Nitrogen Metabolism - no subcategory	Nitrate and nitrite ammonification	NrfD protein	1	1	0	0	0	0	0	0	0	0	0	0	0	0	0	0	0	0
Nitrogen Metabolism	Nitrogen Metabolism - no subcategory	Nitrate and nitrite ammonification	Polyferredoxin NapH (periplasmic nitrate reductase)	1	1	0	0	0	0	0	0	0	0	0	0	0	0	0	0	0	0
Nitrogen Metabolism	Nitrogen Metabolism - no subcategory	Nitrate and nitrite ammonification	Respiratory nitrate reductase alpha chain (EC 1.7.99.4)	1	1	1	1	1	0	0	1	0	0	0	0	0	1	1	1	1	1
Nitrogen Metabolism	Nitrogen Metabolism - no subcategory	Nitrate and nitrite ammonification	Respiratory nitrate reductase beta chain (EC 1.7.99.4)	1	1	1	1	1	0	0	1	0	0	0	0	0	1	1	1	1	1
Nitrogen Metabolism	Nitrogen Metabolism - no subcategory	Nitrate and nitrite ammonification	Respiratory nitrate reductase delta chain (EC 1.7.99.4)	1	1	1	1	1	0	0	1	0	0	0	0	0	1	1	1	1	1
Nitrogen Metabolism	Nitrogen Metabolism - no subcategory	Nitrate and nitrite ammonification	Respiratory nitrate reductase gamma chain (EC 1.7.99.4)	1	1	1	1	1	0	0	1	0	0	0	0	0	1	1	1	1	1
Nitrogen Metabolism	Nitrogen Metabolism - no subcategory	Nitrosative stress	Anaerobic nitric oxide reductase flavorubredoxin	1	1	0	0	0	0	0	0	0	0	0	0	0	0	0	0	0	0
Nitrogen Metabolism	Nitrogen Metabolism - no subcategory	Nitrosative stress	Anaerobic nitric oxide reductase transcription regulator NorR	1	1	0	0	0	0	0	0	0	0	0	0	0	0	0	0	0	0
Nitrogen Metabolism	Nitrogen Metabolism - no subcategory	Nitrosative stress	Nitric-oxide reductase (EC 1.7.99.7), quinol-dependent	0	0	0	0	0	0	0	0	0	0	0	0	0	1	0	0	0	0
Nitrogen Metabolism	Nitrogen Metabolism - no subcategory	Nitrosative stress	Nitrite-sensitive transcriptional repressor NsrR	1	1	1	0	0	0	1	1	0	0	0	0	1	1	0	0	0	0
[truncated: 1,065 more rows]
