# Supplementary material for: Effects of simulated space environmental conditions on cleanroom microbes
Source: Front Microbiol. 2025 Aug 19;16:1600106. doi: 10.3389/fmicb.2025.1600106 (PMC12404038; doi:10.3389/fmicb.2025.1600106)
Supplement: Supplementary file 1 [file Data_Sheet_1.zip › Supplementary Material/Supplementary Table 6.xlsx]

## Sheet: Sheet1
Supplementary Table 6. Selected resistance related genes in Arthrobacter koreensis PPS68 and their comparison with other selected strains
Category	Subcategory	Subsystem	Role	Arthrobacter koreensis PPS68	Erwinia sp. PPS120	Mycetocola sp. PPS117	Paenarthrobacter sp. PPS72	Arthrobacter sp. PAMC 25486	Deinococcus radiodurans R1	Deinococcus radiomollis DRML_24019	Escherichia coli O157	Escherichia coli str. K-12 substr. MG1655	Geodermatophilus obscurus DSM43160=G5	Geodermatophilus obscurus G-20 = DSM-43160	Kineococcus radiotolerans SRS30216 = ATCC BAA-149	Kocuria rhizophila PT10	Kocuria rosea DSM 20447	Promicromonospora panici PT9	Rubrobacter radiotolerans DSM 5868	Rubrobacter radiotolerans RSPS-4	Rubrobacter xylanophilus DSM 9941
Amino Acids and Derivatives	Aromatic amino acids and derivatives	Common Pathway For Synthesis of Aromatic Compounds (DAHP synthase to chorismate)	Quinate/shikimate 5-dehydrogenase I delta (EC 1.1.1.25)	1	0	0	1	0	0	0	0	0	0	1	0	0	1	1	0	0	0
Carbohydrates	One-carbon Metabolism	Serine-glyoxylate cycle	5,10-methylenetetrahydrofolate reductase (EC 1.5.1.20)	1	0	0	0	0	0	0	0	0	0	0	0	0	1	0	1	1	0
Cofactors, Vitamins, Prosthetic Groups, Pigments	Cofactors, Vitamins, Prosthetic Groups, Pigments - no subcategory	Thiamin biosynthesis	Hydroxymethylpyrimidine ABC transporter, transmembrane component	1	1	0	0	0	0	1	0	0	0	0	1	0	0	1	0	0	0
Cofactors, Vitamins, Prosthetic Groups, Pigments	Cofactors, Vitamins, Prosthetic Groups, Pigments - no subcategory	Thiamin biosynthesis	Predicted hydroxymethylpyrimidine transporter CytX	1	0	0	0	0	0	0	0	0	1	1	0	0	1	0	0	0	0
DNA Metabolism	DNA repair	DNA Repair Base Excision	ATP-dependent DNA ligase (EC 6.5.1.1)	1	0	0	1	0	0	0	0	0	1	1	1	0	0	1	0	0	0
DNA Metabolism	DNA repair	DNA Repair Base Excision	ATP-dependent DNA ligase (EC 6.5.1.1) LigC	1	0	0	1	0	0	0	0	0	1	1	1	0	0	1	0	0	0
DNA Metabolism	DNA repair	DNA Repair Base Excision	ATP-dependent DNA ligase (EC 6.5.1.1) clustered with Ku protein, LigD	1	0	0	1	0	0	0	0	0	1	1	0	0	0	1	0	0	0
DNA Metabolism	DNA repair	DNA Repair Base Excision	DNA polymerase I (EC 2.7.7.7)	1	0	0	1	0	0	0	0	0	1	1	1	0	0	1	0	0	0
DNA Metabolism	DNA repair	DNA Repair Base Excision	DNA-3-methyladenine glycosylase (EC 3.2.2.20)	1	0	0	1	0	0	0	0	0	1	1	1	0	0	1	0	0	0
DNA Metabolism	DNA repair	DNA Repair Base Excision	DNA-3-methyladenine glycosylase II (EC 3.2.2.21)	1	0	0	1	0	0	0	0	0	1	1	1	0	0	1	0	0	0
DNA Metabolism	DNA repair	DNA Repair Base Excision	Endonuclease III (EC 4.2.99.18)	1	0	0	1	0	0	0	0	0	1	1	1	0	0	1	0	0	0
DNA Metabolism	DNA repair	DNA Repair Base Excision	Endonuclease VIII	1	0	0	1	0	0	0	0	0	1	1	1	0	0	1	0	0	0
DNA Metabolism	DNA repair	DNA Repair Base Excision	Formamidopyrimidine-DNA glycosylase (EC 3.2.2.23)	1	0	0	1	0	0	0	0	0	1	1	1	0	0	1	0	0	0
DNA Metabolism	DNA repair	DNA Repair Base Excision	Ku domain protein	1	0	0	1	0	0	0	0	0	1	1	1	0	0	1	0	0	0
DNA Metabolism	DNA repair	DNA repair, bacterial	DNA polymerase-like protein MT3142	1	0	1	1	0	0	0	0	0	0	0	0	0	0	1	0	0	0
DNA Metabolism	DNA repair	Nonhomologous End-Joining in Bacteria	ATP-dependent DNA ligase (EC 6.5.1.1) LigC	1	0	1	1	0	0	0	0	0	1	1	1	0	0	1	0	0	0
Membrane Transport	ABC transporters	ABC transporter dipeptide (TC 3.A.1.5.2)	Dipeptide transport ATP-binding protein DppD (TC 3.A.1.5.2)	1	0	0	0	0	0	0	0	0	0	0	0	0	0	1	0	0	0
Miscellaneous	Plant-Prokaryote DOE project	Niacin-Choline transport and metabolism	Betaine aldehyde dehydrogenase (EC 1.2.1.8)	1	0	0	1	0	0	0	0	0	0	1	0	0	1	1	0	0	0
Miscellaneous	Plant-Prokaryote DOE project	Niacin-Choline transport and metabolism	Glycine betaine transporter OpuD	1	0	0	1	0	0	0	0	0	1	1	1	0	1	0	0	0	1
Nitrogen Metabolism	Nitrogen Metabolism - no subcategory	Nitrate and nitrite ammonification	Nitrite transporter from formate/nitrite family	1	0	0	0	0	0	0	0	0	0	0	0	0	1	1	0	0	0
Phosphorus Metabolism	Phosphorus Metabolism - no subcategory	Phosphate metabolism	Phosphate transport regulator (distant homolog of PhoU)	1	0	0	0	0	0	0	0	0	1	0	1	0	1	1	0	0	0
Respiration	Electron accepting reactions	Anaerobic respiratory reductases	Vanillate O-demethylase oxidoreductase (EC 1.14.13.-)	1	1	0	1	0	0	0	0	0	0	1	1	0	1	0	0	0	0
Stress Response	Osmotic stress	Choline and Betaine Uptake and Betaine Biosynthesis	Glycine betaine transporter OpuD	1	0	0	1	0	0	0	0	0	1	1	1	1	1	0	1	1	1
Stress Response	Stress Response - no subcategory	Bacterial hemoglobins	diguanylate cyclase/phosphodiesterase (GGDEF & EAL domains) with PAS/PAC sensor(s)	1	0	0	0	0	0	1	0	0	1	1	0	0	0	0	0	0	0
Virulence, Disease and Defense	Resistance to antibiotics and toxic compounds	Multidrug Resistance Efflux Pumps	Acriflavin resistance protein	1	0	0	0	0	0	0	0	0	0	0	0	0	0	1	0	0	0
Virulence, Disease and Defense	Resistance to antibiotics and toxic compounds	Multidrug Resistance Efflux Pumps	Multi antimicrobial extrusion protein (Na(+)/drug antiporter), MATE family of MDR efflux pumps	1	0	0	0	0	0	1	0	0	0	0	1	0	0	1	0	0	0
